# Supplementary material for: OPTIFARM: Benchmarking YOLO Architectures for Location-Robust Potato Quality Detection
Source: Foods. 2026 Jun 12;15(12):2121. doi: 10.3390/foods15122121 (PMC13298113; doi:10.3390/foods15122121)
Supplement: Supplementary file 1 [file foods-15-02121-s001.zip]

Archive with 5 entries (5 files):
- Figure_S1_convergence_all25.png
- README_supplementary.txt
- Table_S1_training_config.xlsx
- Table_S2_per_epoch_metrics.csv
- Table_S2_per_epoch_metrics.xlsx
