# Supplementary material for: OPTIFARM: Benchmarking YOLO Architectures for Location-Robust Potato Quality Detection
Source: Foods. 2026 Jun 12;15(12):2121. doi: 10.3390/foods15122121 (PMC13298113; doi:10.3390/foods15122121)
Supplement: Supplementary file 1 [file foods-15-02121-s001.zip › README_supplementary.txt]

Supplementary Materials package for the MDPI Foods manuscript

Generated files and manuscript captions:
Table_S1_training_config.xlsx
Caption: Table S1: Complete training configuration (key args.yaml fields) for all 25 YOLO runs.
Description: One row per configuration with key training arguments parsed from args.yaml.

Table_S2_per_epoch_metrics.xlsx
Caption: Table S2: Per-epoch training/validation metrics for all 25 configurations.
Description: Long-format per-epoch metrics table combining all selected YOLO runs.

Table_S2_per_epoch_metrics.csv
Caption: Auxiliary machine-readable copy of Table S2.
Description: CSV export of the long-format per-epoch metrics table for easier downstream analysis.

Figure_S1_convergence_all25.png
Caption: Figure S1: Training convergence curves (validation mAP@0.5:0.95) for all 25 configurations.
Description: Validation mAP@0.5:0.95 versus epoch for all selected YOLO runs; colors encode family and line styles encode scale.

Audit source:
Parsed from experiments/runs/*/args.yaml and experiments/runs/*/results.csv.
When duplicate run folders existed for the same model identifier, the latest timestamped folder was used to keep 25 unique configurations.
