# Supplementary material for: OPTIFARM: Benchmarking YOLO Architectures for Location-Robust Potato Quality Detection
Source: Foods. 2026 Jun 12;15(12):2121. doi: 10.3390/foods15122121 (PMC13298113; doi:10.3390/foods15122121)
Supplement: Supplementary file 1 [file foods-15-02121-s001.zip › Table_S1_training_config.xlsx]

## Sheet: Table S1
model	seed	optimizer	lr0	lrf	cos_lr	momentum	weight_decay	warmup_epochs	warmup_momentum	warmup_bias_lr	batch	imgsz	epochs	patience	pretrained	iou	max_det	conf	save_period	device
yolov8_n	42	AdamW	0.001	0.01	FALSE	0.937	0.0005	3	0.8	0.1	4	1280	150	30	TRUE	0.7	300		-1	0
yolov8_s	42	AdamW	0.001	0.01	FALSE	0.937	0.0005	3	0.8	0.1	4	1280	150	30	TRUE	0.7	300		-1	0
yolov8_m	42	AdamW	0.001	0.01	FALSE	0.937	0.0005	3	0.8	0.1	4	1280	150	30	TRUE	0.7	300		-1	0
yolov8_l	42	AdamW	0.001	0.01	FALSE	0.937	0.0005	3	0.8	0.1	4	1280	150	30	TRUE	0.7	300		-1	0
yolov8_x	42	AdamW	0.001	0.01	FALSE	0.937	0.0005	3	0.8	0.1	4	1280	150	30	TRUE	0.7	300		-1	0
yolov9_n	42	AdamW	0.001	0.01	FALSE	0.937	0.0005	3	0.8	0.1	4	1280	150	30	TRUE	0.7	300		-1	0
yolov9_s	42	AdamW	0.001	0.01	FALSE	0.937	0.0005	3	0.8	0.1	4	1280	150	30	TRUE	0.7	300		-1	0
yolov9_m	42	AdamW	0.001	0.01	FALSE	0.937	0.0005	3	0.8	0.1	4	1280	150	30	TRUE	0.7	300		-1	0
yolov9_l	42	AdamW	0.001	0.01	FALSE	0.937	0.0005	3	0.8	0.1	4	1280	150	30	TRUE	0.7	300		-1	0
yolov9_x	42	AdamW	0.001	0.01	FALSE	0.937	0.0005	3	0.8	0.1	4	1280	150	30	TRUE	0.7	300		-1	0
yolov10_n	42	AdamW	0.001	0.01	FALSE	0.937	0.0005	3	0.8	0.1	4	1280	150	30	TRUE	0.7	300		-1	0
yolov10_s	42	AdamW	0.001	0.01	FALSE	0.937	0.0005	3	0.8	0.1	4	1280	150	30	TRUE	0.7	300		-1	0
yolov10_m	42	AdamW	0.001	0.01	FALSE	0.937	0.0005	3	0.8	0.1	4	1280	150	30	TRUE	0.7	300		-1	0
yolov10_l	42	AdamW	0.001	0.01	FALSE	0.937	0.0005	3	0.8	0.1	4	1280	150	30	TRUE	0.7	300		-1	0
yolov10_x	42	AdamW	0.001	0.01	FALSE	0.937	0.0005	3	0.8	0.1	4	1280	150	30	TRUE	0.7	300		-1	0
yolo11_n	42	AdamW	0.001	0.01	FALSE	0.937	0.0005	3	0.8	0.1	4	1280	150	30	TRUE	0.7	300		-1	0
yolo11_s	42	AdamW	0.001	0.01	FALSE	0.937	0.0005	3	0.8	0.1	4	1280	150	30	TRUE	0.7	300		-1	0
yolo11_m	42	AdamW	0.001	0.01	FALSE	0.937	0.0005	3	0.8	0.1	4	1280	150	30	TRUE	0.7	300		-1	0
yolo11_l	42	AdamW	0.001	0.01	FALSE	0.937	0.0005	3	0.8	0.1	4	1280	150	30	TRUE	0.7	300		-1	0
yolo11_x	42	AdamW	0.001	0.01	FALSE	0.937	0.0005	3	0.8	0.1	4	1280	150	30	TRUE	0.7	300		-1	0
yolo26_n	42	AdamW	0.001	0.01	FALSE	0.937	0.0005	3	0.8	0.1	4	1280	150	30	TRUE	0.7	300		-1	0
yolo26_s	42	AdamW	0.001	0.01	FALSE	0.937	0.0005	3	0.8	0.1	4	1280	150	30	TRUE	0.7	300		-1	0
yolo26_m	42	AdamW	0.001	0.01	FALSE	0.937	0.0005	3	0.8	0.1	4	1280	150	30	TRUE	0.7	300		-1	0
yolo26_l	42	AdamW	0.001	0.01	FALSE	0.937	0.0005	3	0.8	0.1	4	1280	150	30	TRUE	0.7	300		-1	0
yolo26_x	42	AdamW	0.001	0.01	FALSE	0.937	0.0005	3	0.8	0.1	4	1280	150	30	TRUE	0.7	300		-1	0
