# Supplementary material for: OPTIFARM: Benchmarking YOLO Architectures for Location-Robust Potato Quality Detection
Source: Foods. 2026 Jun 12;15(12):2121. doi: 10.3390/foods15122121 (PMC13298113; doi:10.3390/foods15122121)
Supplement: Supplementary file 1 [file foods-15-02121-s001.zip › Table_S2_per_epoch_metrics.csv]

model	epoch	train/box_loss	train/cls_loss	train/dfl_loss	val/box_loss	val/cls_loss	val/dfl_loss	metrics/precision(B)	metrics/recall(B)	metrics/mAP50(B)	metrics/mAP50-95(B)
yolov8_n	1	0.48804	0.9728	0.81605	0.40134	0.53314	0.75756	0.82212	0.87281	0.90098	0.80726
yolov8_n	2	0.44948	0.55811	0.81119	0.403	0.45357	0.761	0.9097	0.88553	0.93167	0.83654
yolov8_n	3	0.44431	0.48784	0.80944	0.40175	0.40804	0.75607	0.8876	0.90878	0.93674	0.83879
yolov8_n	4	0.44284	0.44338	0.80764	0.39038	0.46356	0.75145	0.88301	0.9092	0.93305	0.84205
yolov8_n	5	0.43432	0.41459	0.80795	0.39617	0.40554	0.75328	0.85577	0.91365	0.93507	0.84433
yolov8_n	6	0.42927	0.39782	0.80397	0.39942	0.38029	0.75249	0.91576	0.88534	0.93774	0.84743
yolov8_n	7	0.42599	0.37747	0.80449	0.3866	0.33091	0.74969	0.90896	0.93615	0.95737	0.86808
yolov8_n	8	0.42682	0.36219	0.80418	0.39448	0.46079	0.75171	0.86717	0.86922	0.94174	0.85141
yolov8_n	9	0.43153	0.37565	0.80419	0.40134	0.36684	0.75355	0.89114	0.90409	0.94118	0.85029
yolov8_n	10	0.42285	0.34798	0.80356	0.38352	0.34568	0.7494	0.91379	0.9044	0.95372	0.86371
yolov8_n	11	0.42173	0.3356	0.80262	0.38522	0.3462	0.7504	0.89447	0.91597	0.94147	0.851
yolov8_n	12	0.41777	0.32482	0.80223	0.38448	0.35382	0.74862	0.91555	0.90088	0.95573	0.87062
yolov8_n	13	0.41769	0.32197	0.80248	0.38892	0.37426	0.75027	0.88515	0.89617	0.92564	0.83611
yolov8_n	14	0.41613	0.31614	0.80154	0.38348	0.33252	0.7489	0.9145	0.91641	0.95522	0.86981
yolov8_n	15	0.41768	0.32121	0.80432	0.38734	0.31961	0.74912	0.91981	0.91846	0.95609	0.8674
yolov8_n	16	0.41726	0.31444	0.80223	0.38922	0.32655	0.75003	0.90679	0.93603	0.95682	0.86551
yolov8_n	17	0.41574	0.29891	0.80298	0.38352	0.36014	0.74987	0.8944	0.89238	0.93568	0.85125
yolov8_n	18	0.41296	0.29725	0.80193	0.38275	0.31622	0.75129	0.90828	0.92611	0.95003	0.86663
yolov8_n	19	0.4148	0.30001	0.80393	0.38637	0.36022	0.74967	0.89682	0.90079	0.92908	0.84188
yolov8_n	20	0.4092	0.29449	0.80095	0.37888	0.32271	0.74893	0.91986	0.92757	0.95316	0.86538
yolov8_n	21	0.41011	0.28536	0.7998	0.38269	0.31293	0.74844	0.91071	0.92593	0.95599	0.86904
yolov8_n	22	0.41346	0.28055	0.80249	0.38591	0.30964	0.75015	0.92213	0.92143	0.95955	0.8691
yolov8_n	23	0.40988	0.28147	0.80104	0.38474	0.35762	0.74887	0.88702	0.91293	0.92979	0.84651
yolov8_n	24	0.40931	0.29165	0.79938	0.38324	0.31235	0.74893	0.9529	0.89306	0.95576	0.86836
yolov8_n	25	0.41027	0.27532	0.80175	0.3813	0.30047	0.7483	0.93133	0.92659	0.96039	0.87332
yolov8_n	26	0.40364	0.26835	0.79948	0.38382	0.29366	0.74952	0.94327	0.92677	0.96403	0.87778
yolov8_n	27	0.40464	0.27093	0.79976	0.38704	0.29607	0.75175	0.93762	0.9286	0.96272	0.87679
yolov8_n	28	0.40742	0.27469	0.8002	0.38043	0.35843	0.74959	0.86461	0.93569	0.95152	0.86589
yolov8_n	29	0.40798	0.27256	0.80049	0.38389	0.31485	0.75003	0.92328	0.90853	0.95309	0.87029
yolov8_n	30	0.40513	0.26681	0.80086	0.38259	0.32192	0.74878	0.92763	0.91633	0.95683	0.86862
yolov8_n	31	0.40329	0.26191	0.79841	0.3874	0.30564	0.74974	0.93631	0.92192	0.96035	0.87208
yolov8_n	32	0.40358	0.25861	0.7986	0.37614	0.32963	0.748	0.90447	0.92627	0.9526	0.86942
yolov8_n	33	0.40195	0.25303	0.80045	0.38043	0.3059	0.74915	0.92268	0.92756	0.95639	0.87213
yolov8_n	34	0.4042	0.25287	0.80035	0.37675	0.29628	0.74815	0.9298	0.93114	0.95675	0.87698
yolov8_n	35	0.39954	0.25105	0.80049	0.38076	0.30688	0.7487	0.94125	0.9107	0.96052	0.87534
yolov8_n	36	0.39917	0.24841	0.79871	0.37468	0.30501	0.74642	0.92026	0.93314	0.95723	0.876
yolov8_n	37	0.3981	0.24417	0.79998	0.3784	0.29451	0.74876	0.9136	0.92957	0.95695	0.87465
yolov8_n	38	0.40019	0.25861	0.80117	0.38281	0.3559	0.74989	0.88478	0.91903	0.93526	0.85569
yolov8_n	39	0.39778	0.25284	0.7979	0.37709	0.30991	0.74767	0.92834	0.93688	0.96284	0.8805
yolov8_n	40	0.3959	0.24575	0.79809	0.38178	0.30523	0.7488	0.91712	0.93041	0.9585	0.8784
yolov8_n	41	0.39519	0.29219	0.79543	0.38012	0.29399	0.74921	0.91633	0.92708	0.96276	0.88127
yolov8_n	42	0.39645	0.24369	0.79921	0.37706	0.29342	0.74677	0.92107	0.93625	0.95884	0.8762
yolov8_n	43	0.39423	0.23792	0.79886	0.37466	0.29355	0.74804	0.9219	0.93983	0.95988	0.87779
yolov8_n	44	0.39092	0.23675	0.79791	0.37564	0.28314	0.7478	0.92758	0.93168	0.9574	0.87816
yolov8_n	45	0.39115	0.23982	0.79743	0.37893	0.27943	0.7469	0.93571	0.9264	0.96713	0.88317
yolov8_n	46	0.39219	0.24839	0.79736	0.37938	0.27644	0.74849	0.92883	0.95456	0.97058	0.88996
yolov8_n	47	0.39174	0.23723	0.79688	0.38301	0.3058	0.74821	0.9351	0.90272	0.94959	0.86207
yolov8_n	48	0.3942	0.23755	0.79594	0.37783	0.285	0.74745	0.92605	0.93969	0.96511	0.88402
yolov8_n	49	0.3903	0.23098	0.79804	0.37976	0.30117	0.74797	0.92715	0.92119	0.96037	0.87936
yolov8_n	50	0.38725	0.22733	0.79731	0.37613	0.29541	0.74815	0.93668	0.93291	0.95943	0.87679
yolov8_n	51	0.38832	0.22914	0.79621	0.38135	0.30487	0.74755	0.92604	0.92021	0.94639	0.86344
yolov8_n	52	0.38831	0.22829	0.79954	0.37749	0.29572	0.74998	0.9342	0.93669	0.96286	0.87794
yolov8_n	53	0.38738	0.23105	0.79766	0.37571	0.28581	0.74594	0.93629	0.92979	0.96137	0.88003
yolov8_n	54	0.3888	0.22805	0.79609	0.37785	0.28444	0.74751	0.92938	0.94199	0.96434	0.88277
yolov8_n	55	0.38785	0.22404	0.79665	0.37723	0.28579	0.74774	0.935	0.92276	0.96445	0.88185
yolov8_n	56	0.3877	0.22195	0.7969	0.37907	0.2933	0.7466	0.93666	0.92533	0.962	0.87782
yolov8_n	57	0.38352	0.21674	0.79405	0.37853	0.29064	0.74682	0.94711	0.91587	0.96091	0.88244
yolov8_n	58	0.38268	0.21736	0.79528	0.37866	0.29368	0.74683	0.91813	0.93605	0.95609	0.87609
yolov8_n	59	0.385	0.21491	0.7959	0.3756	0.2849	0.74619	0.93555	0.93052	0.95272	0.8728
yolov8_n	60	0.38141	0.21325	0.79567	0.37936	0.27858	0.74761	0.93843	0.93662	0.96189	0.87805
yolov8_n	61	0.37962	0.20995	0.7943	0.37477	0.29153	0.74651	0.93802	0.93392	0.96385	0.8805
yolov8_n	62	0.38167	0.21621	0.79633	0.37908	0.28402	0.74774	0.93798	0.92376	0.96499	0.88617
yolov8_n	63	0.3807	0.22057	0.79571	0.37753	0.2945	0.74776	0.93192	0.94301	0.96657	0.88543
yolov8_n	64	0.38017	0.21387	0.79525	0.37844	0.28751	0.74688	0.94339	0.91092	0.96357	0.88232
yolov8_n	65	0.3793	0.21497	0.79536	0.37845	0.29806	0.74663	0.93084	0.9431	0.95923	0.88017
yolov8_n	66	0.37372	0.21287	0.79322	0.37545	0.32166	0.74629	0.92234	0.92148	0.96132	0.88171
yolov8_n	67	0.3759	0.21007	0.7964	0.37639	0.28319	0.74802	0.92972	0.94007	0.95932	0.87891
yolov8_n	68	0.37625	0.21144	0.7938	0.38088	0.28218	0.74739	0.91881	0.95524	0.95807	0.8767
yolov8_n	69	0.37567	0.20684	0.79526	0.37296	0.2783	0.74621	0.92795	0.94734	0.96689	0.8871
yolov8_n	70	0.36963	0.20311	0.79218	0.37755	0.28911	0.74721	0.93827	0.94382	0.96139	0.88261
yolov8_n	71	0.37237	0.20958	0.7952	0.38072	0.2842	0.74821	0.93185	0.93972	0.96243	0.88273
yolov8_n	72	0.36975	0.20927	0.79201	0.3823	0.29141	0.7474	0.92381	0.93564	0.95932	0.87858
yolov8_n	73	0.37222	0.20586	0.79482	0.37836	0.28942	0.74748	0.9343	0.94129	0.95957	0.87942
yolov8_n	74	0.37063	0.20034	0.79387	0.37566	0.28736	0.74635	0.93007	0.9474	0.96187	0.88433
yolov8_n	75	0.36595	0.20246	0.79144	0.37794	0.29377	0.74731	0.93657	0.93157	0.95684	0.87775
yolov8_n	76	0.36639	0.2003	0.79368	0.37904	0.27446	0.74685	0.9304	0.95502	0.96738	0.88499
yolov8_s	1	0.46361	0.63775	0.83643	0.39579	0.41137	0.76179	0.85547	0.89722	0.92289	0.83125
yolov8_s	2	0.43723	0.43549	0.81667	0.40334	0.37887	0.76287	0.89518	0.91314	0.9335	0.83755
yolov8_s	3	0.44145	0.41465	0.81748	0.39348	0.35246	0.75995	0.88488	0.91713	0.94262	0.85172
yolov8_s	4	0.43098	0.38456	0.81358	0.4027	0.42022	0.75911	0.84352	0.87964	0.91791	0.8266
yolov8_s	5	0.43017	0.36046	0.81548	0.39545	0.32894	0.75817	0.92362	0.91078	0.94696	0.85542
yolov8_s	6	0.42527	0.34314	0.81141	0.39797	0.33834	0.76043	0.91496	0.91576	0.95352	0.8632
yolov8_s	7	0.4208	0.33919	0.81049	0.38145	0.32949	0.75401	0.89994	0.9291	0.9513	0.86454
yolov8_s	8	0.41838	0.33457	0.81017	0.38733	0.31702	0.75608	0.90606	0.92632	0.95762	0.8655
yolov8_s	9	0.42036	0.3159	0.80844	0.3838	0.33328	0.7547	0.91101	0.92578	0.95665	0.86588
yolov8_s	10	0.41573	0.32654	0.80932	0.38654	0.44622	0.75574	0.87086	0.89264	0.94223	0.85444
yolov8_s	11	0.41578	0.31685	0.80818	0.38357	0.36849	0.75638	0.87905	0.92389	0.9319	0.84608
yolov8_s	12	0.41064	0.31161	0.80767	0.38043	0.30656	0.75513	0.92128	0.92636	0.95703	0.86853
yolov8_s	13	0.41187	0.3048	0.80875	0.38891	0.41655	0.75503	0.89083	0.892	0.92947	0.843
yolov8_s	14	0.41524	0.3066	0.80861	0.38246	0.32767	0.75551	0.91329	0.93322	0.95385	0.86563
yolov8_s	15	0.41007	0.29421	0.8117	0.38215	0.33411	0.75621	0.90006	0.92483	0.95201	0.86823
yolov8_s	16	0.40914	0.29564	0.8086	0.38071	0.30435	0.75422	0.91937	0.9175	0.96234	0.87409
yolov8_s	17	0.40956	0.28588	0.80929	0.38207	0.34048	0.75624	0.8678	0.94436	0.94015	0.85665
yolov8_s	18	0.40682	0.28364	0.80778	0.38307	0.31282	0.75665	0.91724	0.92752	0.95576	0.8715
yolov8_s	19	0.40655	0.27757	0.81042	0.3796	0.34275	0.75286	0.8941	0.91159	0.9482	0.86373
yolov8_s	20	0.40527	0.2776	0.80755	0.38094	0.32293	0.75468	0.91442	0.93047	0.95471	0.8706
yolov8_s	21	0.4065	0.27281	0.80588	0.38288	0.31128	0.75489	0.91991	0.94023	0.95697	0.86662
yolov8_s	22	0.40797	0.26377	0.80832	0.39152	0.31605	0.75809	0.90156	0.93178	0.95477	0.86681
yolov8_s	23	0.40599	0.26303	0.80718	0.37993	0.28659	0.7549	0.92632	0.92715	0.96206	0.88042
yolov8_s	24	0.40054	0.26434	0.80431	0.38223	0.30773	0.75592	0.92425	0.90776	0.96374	0.87667
yolov8_s	25	0.40033	0.2612	0.80755	0.37683	0.27939	0.75285	0.92917	0.92945	0.96758	0.88289
yolov8_s	26	0.39907	0.2588	0.80499	0.38119	0.32859	0.75274	0.93191	0.89355	0.94922	0.86898
yolov8_s	27	0.39508	0.25157	0.80446	0.37692	0.30541	0.75364	0.93356	0.92185	0.96135	0.87842
yolov8_s	28	0.39777	0.24758	0.80495	0.37891	0.31878	0.75541	0.94226	0.90397	0.95065	0.86829
yolov8_s	29	0.39896	0.25594	0.80645	0.37863	0.30515	0.75307	0.91918	0.94131	0.96253	0.87754
yolov8_s	30	0.39613	0.24852	0.80614	0.38112	0.30567	0.7532	0.91806	0.93166	0.96183	0.87736
yolov8_s	31	0.3982	0.25114	0.80544	0.38275	0.28951	0.75532	0.92319	0.93479	0.95937	0.874
yolov8_s	32	0.39804	0.25171	0.80487	0.37893	0.3014	0.75432	0.91883	0.9357	0.96112	0.87482
yolov8_s	33	0.39183	0.23656	0.80466	0.37957	0.2756	0.75493	0.9318	0.93318	0.9614	0.87731
yolov8_s	34	0.39768	0.2406	0.80555	0.37991	0.2887	0.75441	0.91917	0.93783	0.96526	0.88174
yolov8_s	35	0.39508	0.24108	0.80654	0.37645	0.2822	0.75438	0.93273	0.92897	0.96169	0.87932
yolov8_s	36	0.39164	0.23308	0.80357	0.37893	0.27715	0.75333	0.94227	0.92922	0.96266	0.87982
yolov8_s	37	0.38991	0.22934	0.80492	0.37787	0.28904	0.75386	0.92189	0.9465	0.96567	0.88064
yolov8_s	38	0.38911	0.23125	0.80574	0.37837	0.26792	0.75327	0.94322	0.94053	0.96534	0.88127
yolov8_s	39	0.38888	0.22596	0.80289	0.37472	0.26616	0.75314	0.91909	0.95535	0.96675	0.88544
yolov8_s	40	0.39081	0.22823	0.80439	0.38215	0.27547	0.75439	0.94882	0.93168	0.9654	0.87947
yolov8_s	41	0.38781	0.23334	0.80028	0.37729	0.28251	0.75328	0.93063	0.92962	0.95891	0.87769
yolov8_s	42	0.38474	0.22344	0.80366	0.37915	0.278	0.75401	0.92797	0.93443	0.96154	0.87727
yolov8_s	43	0.3871	0.22321	0.80452	0.37851	0.29186	0.75387	0.92493	0.92513	0.95528	0.87811
yolov8_s	44	0.38477	0.22594	0.80421	0.38019	0.30041	0.75436	0.93452	0.92694	0.95731	0.87662
yolov8_s	45	0.38696	0.22026	0.80299	0.37932	0.28561	0.75398	0.92635	0.93857	0.96114	0.87817
yolov8_s	46	0.38323	0.21999	0.80256	0.3773	0.29811	0.75538	0.93028	0.91864	0.95967	0.88198
yolov8_s	47	0.38283	0.21878	0.80173	0.37958	0.28067	0.75413	0.93458	0.92907	0.9599	0.87652
yolov8_s	48	0.38115	0.21395	0.8001	0.37727	0.28478	0.75421	0.93556	0.94606	0.96077	0.87744
yolov8_s	49	0.38066	0.21021	0.8024	0.38076	0.31675	0.75361	0.90786	0.93052	0.95521	0.87158
yolov8_s	50	0.37956	0.20972	0.80237	0.37737	0.32462	0.75292	0.93267	0.93196	0.96186	0.88009
yolov8_s	51	0.37794	0.2143	0.80115	0.3781	0.30726	0.75417	0.93741	0.92555	0.95695	0.87608
yolov8_s	52	0.37487	0.21085	0.80344	0.37814	0.29938	0.75339	0.93227	0.92307	0.95561	0.87588
yolov8_s	53	0.37659	0.2124	0.8019	0.37802	0.33283	0.75252	0.90887	0.92533	0.94478	0.86393
yolov8_s	54	0.37456	0.20745	0.80026	0.37946	0.30697	0.7529	0.92647	0.92642	0.95502	0.87168
yolov8_s	55	0.37029	0.20465	0.80035	0.37953	0.2959	0.75373	0.93807	0.9316	0.95328	0.87238
yolov8_s	56	0.374	0.20559	0.80089	0.38385	0.28963	0.75353	0.93314	0.94441	0.9603	0.87826
yolov8_s	57	0.3702	0.20274	0.79762	0.38055	0.2838	0.75291	0.94023	0.93342	0.96152	0.88052
yolov8_s	58	0.37361	0.20532	0.79961	0.37445	0.27224	0.75149	0.93211	0.95499	0.96168	0.8832
yolov8_s	59	0.37484	0.20001	0.80009	0.37733	0.30842	0.75343	0.92005	0.93984	0.95392	0.87413
yolov8_s	60	0.36941	0.19972	0.79956	0.3782	0.27849	0.75494	0.92894	0.95516	0.96287	0.87896
yolov8_s	61	0.36312	0.19183	0.79751	0.38049	0.26982	0.75381	0.93565	0.94705	0.95919	0.88124
yolov8_s	62	0.36583	0.19779	0.79935	0.37583	0.28623	0.75336	0.93928	0.93169	0.95626	0.87713
yolov8_s	63	0.36364	0.1961	0.79861	0.37954	0.27937	0.7529	0.93674	0.9498	0.96035	0.88006
yolov8_s	64	0.36614	0.19545	0.79943	0.37625	0.29165	0.7533	0.93482	0.94021	0.95969	0.88364
yolov8_s	65	0.36219	0.19535	0.79882	0.37966	0.30903	0.75444	0.93961	0.93534	0.95902	0.88137
yolov8_s	66	0.35945	0.18912	0.79686	0.37939	0.27603	0.7545	0.94423	0.9362	0.96531	0.88308
yolov8_s	67	0.35919	0.19245	0.79941	0.38451	0.27781	0.75704	0.91744	0.94961	0.95844	0.8758
yolov8_s	68	0.35927	0.19392	0.79754	0.38371	0.27528	0.75477	0.93381	0.94688	0.96278	0.88388
yolov8_s	69	0.35698	0.19557	0.798	0.38011	0.2812	0.75527	0.92996	0.94074	0.96102	0.88083
yolov8_m	1	0.45558	0.65643	0.84318	0.39455	0.53538	0.77374	0.88639	0.89193	0.92854	0.83659
yolov8_m	2	0.43817	0.48708	0.83017	0.38958	0.52736	0.76807	0.88999	0.89251	0.92275	0.83163
yolov8_m	3	0.43988	0.44537	0.83028	0.3996	0.44832	0.77066	0.90774	0.90184	0.93179	0.83774
yolov8_m	4	0.43693	0.40614	0.82785	0.40248	0.38825	0.76929	0.887	0.9215	0.93682	0.83953
yolov8_m	5	0.43512	0.39377	0.82906	0.39168	0.37028	0.76817	0.88384	0.90895	0.94401	0.84933
yolov8_m	6	0.42762	0.37812	0.82614	0.40059	0.36541	0.76883	0.89672	0.91976	0.9493	0.85295
yolov8_m	7	0.42572	0.35714	0.82465	0.39033	0.35494	0.76945	0.90322	0.91023	0.9435	0.8536
yolov8_m	8	0.42237	0.3481	0.82454	0.39851	0.45077	0.76728	0.86488	0.9026	0.9456	0.85096
yolov8_m	9	0.43136	0.3557	0.82534	0.39065	0.35755	0.76714	0.90181	0.92853	0.95319	0.86139
yolov8_m	10	0.42179	0.33105	0.82306	0.39349	0.36465	0.76658	0.89965	0.91198	0.95622	0.86424
yolov8_m	11	0.4171	0.32083	0.81976	0.38775	0.32187	0.7668	0.91212	0.93427	0.95193	0.86074
yolov8_m	12	0.4114	0.31692	0.81962	0.38278	0.34526	0.76522	0.90351	0.92472	0.95344	0.86519
yolov8_m	13	0.41371	0.31712	0.82035	0.38483	0.32721	0.76355	0.92417	0.91921	0.95384	0.86268
yolov8_m	14	0.41384	0.31018	0.81873	0.39108	0.34931	0.76634	0.91554	0.90961	0.9515	0.86107
yolov8_m	15	0.415	0.30757	0.82483	0.38698	0.33444	0.76646	0.92114	0.89692	0.95561	0.86711
yolov8_m	16	0.41219	0.3077	0.82007	0.38581	0.32688	0.76514	0.9362	0.90966	0.96025	0.86961
yolov8_m	17	0.41085	0.29535	0.82026	0.38923	0.33577	0.76887	0.89357	0.94223	0.94804	0.8605
yolov8_m	18	0.4073	0.28548	0.81818	0.37852	0.32199	0.76559	0.90739	0.93009	0.94808	0.8637
yolov8_m	19	0.40445	0.27782	0.82019	0.38863	0.32608	0.76769	0.92213	0.91114	0.94403	0.85721
yolov8_m	20	0.40654	0.28197	0.81853	0.38254	0.33544	0.76398	0.92123	0.9085	0.94816	0.86086
yolov8_m	21	0.40478	0.27356	0.8173	0.3865	0.31994	0.76625	0.90537	0.93361	0.95197	0.86467
yolov8_m	22	0.40958	0.27134	0.82025	0.38112	0.33145	0.76375	0.91277	0.93848	0.96221	0.8786
yolov8_m	23	0.40532	0.27572	0.81872	0.38551	0.31703	0.76569	0.91085	0.93563	0.9591	0.87262
yolov8_m	24	0.40564	0.26814	0.81532	0.38406	0.31897	0.76399	0.92625	0.93342	0.94517	0.86347
yolov8_m	25	0.40075	0.26398	0.81895	0.37989	0.32864	0.76246	0.91569	0.92185	0.95385	0.86728
yolov8_m	26	0.39886	0.25935	0.81701	0.38287	0.30958	0.76615	0.93518	0.91334	0.95352	0.86675
yolov8_m	27	0.39726	0.25492	0.81606	0.38432	0.31209	0.76485	0.92361	0.92279	0.95964	0.87081
yolov8_m	28	0.39748	0.25606	0.81725	0.3834	0.31277	0.76485	0.92395	0.91877	0.95643	0.87251
yolov8_m	29	0.3993	0.25873	0.8179	0.38553	0.32195	0.76436	0.92086	0.93152	0.94274	0.85903
yolov8_m	30	0.39533	0.25007	0.81682	0.38011	0.31346	0.76528	0.92345	0.92766	0.95404	0.86829
yolov8_m	31	0.39519	0.24689	0.81498	0.37294	0.30407	0.76237	0.92371	0.93434	0.95624	0.87587
yolov8_m	32	0.39459	0.24486	0.8157	0.38162	0.33239	0.76381	0.92921	0.93192	0.9499	0.86827
yolov8_m	33	0.3921	0.24317	0.81565	0.37612	0.30503	0.76374	0.90799	0.94781	0.95818	0.87521
yolov8_m	34	0.39714	0.24595	0.81637	0.38382	0.32289	0.76667	0.91744	0.92548	0.95312	0.8744
yolov8_m	35	0.39241	0.24307	0.81781	0.37576	0.29509	0.76541	0.93033	0.92605	0.95903	0.87431
yolov8_m	36	0.39099	0.24012	0.8153	0.38057	0.28483	0.76679	0.93377	0.94082	0.96317	0.87926
yolov8_m	37	0.3884	0.23438	0.81556	0.37484	0.29632	0.76391	0.93544	0.93843	0.96077	0.88041
yolov8_m	38	0.38951	0.23721	0.81753	0.38146	0.32008	0.7666	0.90759	0.93598	0.94766	0.86396
yolov8_m	39	0.38923	0.24148	0.81511	0.37907	0.31222	0.76341	0.93191	0.91498	0.95215	0.87135
yolov8_m	40	0.38773	0.23743	0.81534	0.38225	0.29318	0.76712	0.93257	0.93282	0.95771	0.8751
yolov8_m	41	0.38715	0.24589	0.81141	0.37714	0.28706	0.76554	0.9486	0.93274	0.95664	0.87445
yolov8_m	42	0.38437	0.22799	0.81503	0.38177	0.29231	0.76388	0.93417	0.93951	0.95721	0.87339
yolov8_m	43	0.3845	0.22386	0.81457	0.37624	0.30511	0.76627	0.93355	0.92478	0.96076	0.87717
yolov8_m	44	0.3811	0.22499	0.81467	0.38217	0.29531	0.76572	0.93325	0.92863	0.95522	0.87375
yolov8_m	45	0.38022	0.21868	0.81227	0.37311	0.2937	0.76373	0.94116	0.9375	0.96137	0.88089
yolov8_m	46	0.37698	0.21952	0.81263	0.3762	0.2819	0.76642	0.9347	0.94656	0.96283	0.87648
yolov8_m	47	0.37959	0.22462	0.81243	0.38539	0.30244	0.76768	0.932	0.93862	0.96409	0.87864
yolov8_m	48	0.38134	0.22497	0.81142	0.37733	0.29818	0.76513	0.93342	0.94599	0.9602	0.87863
yolov8_m	49	0.37544	0.21969	0.81213	0.37793	0.29177	0.76579	0.93051	0.93612	0.96036	0.87548
yolov8_m	50	0.37447	0.21632	0.81114	0.37852	0.30381	0.76595	0.93272	0.94388	0.96108	0.88064
yolov8_m	51	0.37337	0.21831	0.81089	0.37699	0.2918	0.76524	0.93437	0.9418	0.95871	0.8764
yolov8_m	52	0.37035	0.2169	0.81314	0.37862	0.29703	0.7665	0.92959	0.9368	0.95818	0.87472
yolov8_m	53	0.37233	0.21256	0.81086	0.38452	0.30236	0.76788	0.92349	0.92657	0.96047	0.87634
yolov8_m	54	0.37398	0.21461	0.81048	0.38001	0.29618	0.76686	0.93081	0.93108	0.96063	0.87837
yolov8_m	55	0.37064	0.2116	0.81075	0.38048	0.27061	0.76666	0.93397	0.94468	0.96279	0.87927
yolov8_m	56	0.37071	0.20245	0.80979	0.38047	0.29048	0.76647	0.94527	0.93755	0.95736	0.87866
yolov8_m	57	0.36768	0.20833	0.80705	0.38258	0.29009	0.76681	0.9156	0.94198	0.95961	0.87769
yolov8_m	58	0.37229	0.2115	0.80988	0.38657	0.29227	0.76681	0.93478	0.943	0.96503	0.87752
yolov8_m	59	0.37044	0.2022	0.80902	0.37557	0.28603	0.7648	0.93271	0.93928	0.96045	0.88037
yolov8_m	60	0.36177	0.19999	0.808	0.37626	0.26597	0.76392	0.9406	0.9336	0.96611	0.88627
yolov8_m	61	0.35664	0.19436	0.80594	0.37886	0.26663	0.76596	0.94192	0.946	0.96711	0.88703
yolov8_m	62	0.36135	0.19704	0.80817	0.37683	0.27993	0.76481	0.94627	0.95041	0.96329	0.88466
yolov8_m	63	0.35821	0.19965	0.80668	0.3802	0.27787	0.76636	0.93976	0.95413	0.96543	0.88242
yolov8_m	64	0.3627	0.20218	0.80792	0.38251	0.30086	0.76858	0.92958	0.93853	0.95921	0.87663
yolov8_m	65	0.35536	0.19714	0.8067	0.37782	0.28676	0.76627	0.92517	0.94741	0.96352	0.87942
yolov8_m	66	0.35117	0.19147	0.80408	0.37684	0.29347	0.76554	0.94644	0.93661	0.95473	0.87776
yolov8_m	67	0.35015	0.19219	0.80672	0.37985	0.2838	0.76633	0.93682	0.94267	0.96224	0.88077
yolov8_m	68	0.34982	0.19565	0.80396	0.3757	0.28919	0.76571	0.9385	0.9481	0.96072	0.8801
yolov8_m	69	0.34726	0.18833	0.8041	0.37782	0.29434	0.76628	0.93716	0.94983	0.9588	0.88065
yolov8_m	70	0.34673	0.1892	0.80247	0.385	0.29214	0.7695	0.92901	0.95213	0.95589	0.87645
yolov8_m	71	0.3511	0.19351	0.80596	0.38249	0.28326	0.76854	0.94075	0.93498	0.96289	0.8807
yolov8_m	72	0.35169	0.19034	0.80209	0.38091	0.27907	0.76673	0.95551	0.93362	0.96215	0.88411
yolov8_m	73	0.34963	0.18818	0.80571	0.38066	0.27775	0.76711	0.95034	0.93397	0.96436	0.88323
yolov8_m	74	0.34241	0.18186	0.80308	0.38122	0.27831	0.76648	0.9345	0.95628	0.96231	0.88191
yolov8_m	75	0.33975	0.18233	0.79968	0.38568	0.28932	0.76734	0.93894	0.94783	0.9611	0.88019
yolov8_m	76	0.33777	0.18102	0.80277	0.37907	0.28091	0.76543	0.94452	0.93472	0.96691	0.88854
yolov8_m	77	0.33842	0.18227	0.80196	0.38247	0.30588	0.76784	0.93382	0.94017	0.96095	0.87672
yolov8_m	78	0.33888	0.18296	0.80163	0.38257	0.298	0.76781	0.93391	0.94771	0.96013	0.87763
yolov8_m	79	0.3374	0.17836	0.80159	0.38669	0.3213	0.77037	0.91668	0.94459	0.95419	0.87245
yolov8_m	80	0.33761	0.17622	0.79994	0.38854	0.29261	0.77036	0.93812	0.94705	0.95959	0.87918
yolov8_m	81	0.3308	0.17475	0.79963	0.38505	0.2974	0.76879	0.92567	0.94706	0.95881	0.87636
yolov8_m	82	0.33203	0.17951	0.80023	0.38327	0.2906	0.7697	0.9367	0.94352	0.96157	0.87926
yolov8_m	83	0.33006	0.17704	0.79983	0.38114	0.27553	0.76876	0.93986	0.94928	0.96744	0.88636
yolov8_m	84	0.32674	0.17231	0.79875	0.38253	0.28586	0.76884	0.93938	0.94802	0.96348	0.88414
yolov8_m	85	0.32519	0.17297	0.79861	0.38456	0.28793	0.76887	0.94703	0.94517	0.95716	0.87697
yolov8_m	86	0.32479	0.17182	0.7982	0.38304	0.28995	0.76941	0.95174	0.9412	0.95902	0.87791
yolov8_m	87	0.32338	0.16899	0.79835	0.38488	0.29371	0.77005	0.9369	0.94973	0.95912	0.87946
yolov8_m	88	0.31928	0.16902	0.79711	0.38674	0.30187	0.76968	0.9321	0.95365	0.96086	0.88154
yolov8_m	89	0.31891	0.17021	0.79745	0.38395	0.29395	0.76916	0.94254	0.94025	0.95833	0.88046
yolov8_m	90	0.31405	0.16697	0.79618	0.38077	0.29544	0.76851	0.93695	0.94493	0.95603	0.87941
yolov8_m	91	0.31204	0.16631	0.796	0.38385	0.30046	0.76873	0.92474	0.94875	0.95672	0.87623
yolov8_m	92	0.31283	0.16498	0.79463	0.3828	0.29545	0.76827	0.93361	0.94944	0.96202	0.88237
yolov8_m	93	0.31387	0.16591	0.79655	0.38129	0.29417	0.76816	0.93318	0.95204	0.965	0.88915
yolov8_m	94	0.30696	0.16356	0.79327	0.38454	0.28972	0.77012	0.94682	0.9406	0.96054	0.88146
yolov8_m	95	0.30555	0.16092	0.7957	0.38549	0.30946	0.77143	0.93041	0.95106	0.95345	0.87324
yolov8_m	96	0.30278	0.15691	0.79104	0.38685	0.30069	0.77099	0.94251	0.95019	0.96347	0.88543
yolov8_m	97	0.30204	0.15946	0.79363	0.38796	0.29533	0.77236	0.9354	0.94909	0.957	0.8797
yolov8_m	98	0.30244	0.16082	0.79511	0.38815	0.29443	0.77165	0.93768	0.94213	0.96157	0.88143
yolov8_m	99	0.30531	0.16345	0.79204	0.38823	0.2998	0.77085	0.92975	0.94891	0.96362	0.88357
yolov8_m	100	0.30219	0.1605	0.79168	0.39074	0.30887	0.77169	0.94242	0.93726	0.95752	0.87715
yolov8_m	101	0.29794	0.15801	0.79366	0.38782	0.30417	0.77175	0.94614	0.94592	0.95983	0.88337
yolov8_m	102	0.29548	0.1572	0.79354	0.38585	0.31001	0.77007	0.9235	0.95667	0.95853	0.87855
yolov8_m	103	0.29235	0.15511	0.79101	0.38826	0.30695	0.77064	0.92386	0.95364	0.95825	0.88034
yolov8_m	104	0.28769	0.15191	0.78917	0.38583	0.30737	0.7703	0.91228	0.95903	0.96182	0.8825
yolov8_m	105	0.2878	0.15189	0.79294	0.38741	0.29972	0.77236	0.92009	0.95801	0.95423	0.87537
yolov8_m	106	0.28669	0.15086	0.78938	0.38828	0.29366	0.77216	0.93729	0.94907	0.95749	0.87779
yolov8_m	107	0.28697	0.15212	0.78992	0.38899	0.30225	0.77012	0.92997	0.95665	0.95282	0.87518
yolov8_m	108	0.28463	0.15047	0.7888	0.39007	0.29065	0.77231	0.91773	0.96125	0.95909	0.88038
yolov8_m	109	0.2811	0.14741	0.78887	0.39173	0.29347	0.77284	0.94224	0.94502	0.96469	0.88517
yolov8_m	110	0.2818	0.15075	0.78779	0.39006	0.28739	0.77165	0.94605	0.9389	0.96177	0.88356
yolov8_m	111	0.28122	0.15066	0.78921	0.38784	0.29831	0.77212	0.93645	0.94333	0.9516	0.87398
yolov8_m	112	0.2789	0.14787	0.78643	0.38927	0.295	0.77262	0.93488	0.95189	0.95686	0.87777
yolov8_m	113	0.2752	0.14542	0.78713	0.38711	0.29373	0.77158	0.9512	0.93266	0.96476	0.88482
yolov8_m	114	0.27395	0.14399	0.78682	0.38801	0.29241	0.77196	0.95394	0.9311	0.96642	0.88841
yolov8_m	115	0.26978	0.14241	0.78703	0.39306	0.30019	0.77363	0.92274	0.96192	0.96421	0.88325
yolov8_m	116	0.26614	0.14197	0.78635	0.39322	0.30108	0.77405	0.93301	0.9482	0.96317	0.88414
yolov8_m	117	0.26406	0.14178	0.78364	0.39201	0.30326	0.77369	0.9382	0.94472	0.9636	0.88417
yolov8_m	118	0.2639	0.14183	0.7874	0.39404	0.30229	0.7734	0.94026	0.93973	0.96536	0.88505
yolov8_m	119	0.26352	0.1394	0.78612	0.39195	0.2954	0.77301	0.93505	0.94718	0.96311	0.88242
yolov8_m	120	0.26045	0.13807	0.78585	0.38854	0.30246	0.77281	0.94277	0.94151	0.95756	0.87804
yolov8_m	121	0.26132	0.13762	0.78571	0.39254	0.30048	0.77299	0.93695	0.94749	0.96072	0.88121
yolov8_m	122	0.25706	0.13784	0.78285	0.39189	0.30353	0.77234	0.93586	0.94488	0.96125	0.88158
yolov8_m	123	0.25467	0.1358	0.78207	0.38904	0.28722	0.77183	0.95042	0.93579	0.96361	0.88664
yolov8_l	1	0.46855	0.70842	0.91047	0.40205	1.13442	0.8341	0.87206	0.8656	0.922	0.82574
yolov8_l	2	0.46361	0.53996	0.9153	0.4155	0.81476	0.84068	0.8357	0.84272	0.90227	0.80127
yolov8_l	3	0.45675	0.47458	0.90808	0.43292	0.5129	0.85111	0.83707	0.90115	0.91213	0.80775
yolov8_l	4	0.45662	0.45612	0.91054	0.40599	0.41434	0.83235	0.90423	0.89443	0.93584	0.84096
yolov8_l	5	0.45414	0.41236	0.90678	0.41883	0.37153	0.84103	0.904	0.90678	0.94567	0.8448
yolov8_l	6	0.44552	0.3917	0.90107	0.40432	0.36366	0.83216	0.89666	0.90296	0.94133	0.84577
yolov8_l	7	0.43437	0.37565	0.89427	0.4066	0.50178	0.82694	0.87819	0.87809	0.922	0.82736
yolov8_l	8	0.43248	0.37474	0.89866	0.39824	0.5491	0.82431	0.82824	0.86812	0.91046	0.82007
yolov8_l	9	0.43388	0.37588	0.89326	0.39725	0.35009	0.82527	0.8829	0.93034	0.94997	0.85731
yolov8_l	10	0.43875	0.34662	0.89346	0.40529	0.36176	0.82608	0.90087	0.90923	0.95469	0.85904
yolov8_l	11	0.4289	0.33772	0.88817	0.39174	0.34712	0.82315	0.89888	0.91667	0.94989	0.86305
yolov8_l	12	0.41595	0.31898	0.88334	0.38569	0.31562	0.81878	0.92052	0.91559	0.9554	0.86539
yolov8_l	13	0.41558	0.32493	0.88287	0.38556	0.39702	0.81579	0.90445	0.90763	0.95362	0.865
yolov8_l	14	0.41651	0.31024	0.8818	0.38461	0.31838	0.81826	0.90339	0.93616	0.96197	0.87776
yolov8_l	15	0.4215	0.32543	0.89037	0.39304	0.32888	0.82221	0.91128	0.91855	0.95723	0.86571
yolov8_l	16	0.415	0.30476	0.88153	0.38516	0.31249	0.81749	0.91254	0.92328	0.95345	0.86649
yolov8_l	17	0.41601	0.30622	0.87941	0.38987	0.33984	0.82478	0.90986	0.91846	0.94909	0.86168
yolov8_l	18	0.41143	0.29627	0.87869	0.38228	0.30073	0.81687	0.93532	0.91532	0.96215	0.87456
yolov8_l	19	0.41158	0.29211	0.88073	0.38948	0.32512	0.82012	0.91326	0.92859	0.95256	0.86492
yolov8_l	20	0.40945	0.29186	0.8813	0.3897	0.30845	0.82296	0.92742	0.91739	0.95979	0.87469
yolov8_l	21	0.41121	0.27601	0.88178	0.3822	0.3089	0.8193	0.90178	0.92623	0.9514	0.86635
yolov8_l	22	0.4126	0.27326	0.87861	0.38326	0.303	0.81992	0.92363	0.92407	0.96105	0.87481
yolov8_l	23	0.40872	0.27604	0.87917	0.38618	0.31592	0.82349	0.92831	0.90731	0.9484	0.86122
yolov8_l	24	0.40681	0.2712	0.8748	0.38614	0.31822	0.81009	0.90386	0.93085	0.95128	0.86647
yolov8_l	25	0.40843	0.27574	0.87165	0.38531	0.7727	0.81966	0.85261	0.8627	0.89188	0.81026
yolov8_l	26	0.40614	0.27294	0.8778	0.39372	0.51155	0.82457	0.90373	0.93198	0.94786	0.85654
yolov8_l	27	0.40644	0.26847	0.88202	0.38422	0.30182	0.82545	0.91816	0.93089	0.9582	0.87157
yolov8_l	28	0.4084	0.26628	0.88462	0.3833	0.32617	0.81947	0.92087	0.91446	0.95899	0.87656
yolov8_l	29	0.40038	0.26774	0.87495	0.38294	0.33506	0.81244	0.92029	0.91725	0.95368	0.86714
yolov8_l	30	0.39707	0.25526	0.87105	0.38201	0.31172	0.81259	0.91635	0.93773	0.9514	0.87036
yolov8_l	31	0.40053	0.25302	0.8712	0.37856	0.29468	0.81806	0.9371	0.93364	0.96275	0.8776
yolov8_l	32	0.39671	0.2472	0.87343	0.38136	0.30199	0.81823	0.93766	0.92024	0.95764	0.87438
yolov8_l	33	0.39683	0.24503	0.86985	0.38051	0.30099	0.81404	0.91469	0.93896	0.95644	0.87042
yolov8_l	34	0.39532	0.25087	0.86798	0.37985	0.31274	0.81449	0.91784	0.92	0.95846	0.87454
yolov8_l	35	0.3956	0.25162	0.87477	0.3802	0.31798	0.81511	0.9235	0.91804	0.95412	0.87218
yolov8_l	36	0.38965	0.24582	0.8675	0.38395	0.3113	0.81907	0.93208	0.91583	0.95282	0.86782
yolov8_l	37	0.39478	0.24561	0.87366	0.37951	0.31814	0.81607	0.92156	0.94111	0.96084	0.87823
yolov8_l	38	0.39574	0.24061	0.86882	0.38358	0.31011	0.81235	0.91942	0.91747	0.95379	0.86925
yolov8_l	39	0.39293	0.24566	0.8649	0.38362	0.30649	0.81716	0.92432	0.92327	0.95471	0.87196
yolov8_l	40	0.39577	0.24272	0.87363	0.38294	0.31651	0.82005	0.91253	0.93696	0.95955	0.87802
yolov8_l	41	0.39394	0.24398	0.86998	0.38463	0.30794	0.81933	0.91521	0.93971	0.95109	0.86513
yolov8_l	42	0.38994	0.23176	0.87136	0.38054	0.30671	0.81663	0.90885	0.94404	0.95557	0.87306
yolov8_l	43	0.38993	0.22659	0.86945	0.37915	0.30743	0.81738	0.93578	0.9296	0.95463	0.87205
yolov8_l	44	0.38476	0.23055	0.86781	0.38006	0.30869	0.81929	0.90388	0.94494	0.95598	0.87158
yolov8_l	45	0.3837	0.22465	0.86865	0.37709	0.3043	0.81348	0.90867	0.9387	0.95576	0.87325
yolov8_l	46	0.38155	0.22216	0.86749	0.38243	0.31332	0.81739	0.92747	0.93354	0.95601	0.87123
yolov8_l	47	0.38268	0.2241	0.86377	0.38394	0.31738	0.81311	0.9125	0.93625	0.94895	0.86482
yolov8_l	48	0.38394	0.22773	0.86784	0.38404	0.29904	0.82005	0.93913	0.94532	0.95804	0.87109
yolov8_l	49	0.38324	0.22429	0.86572	0.3836	0.29847	0.82149	0.93757	0.9321	0.96532	0.87959
yolov8_l	50	0.37938	0.21843	0.86246	0.37832	0.28273	0.8147	0.93296	0.94666	0.96285	0.8821
yolov8_l	51	0.37988	0.21933	0.86438	0.38011	0.29697	0.81499	0.91704	0.93167	0.9486	0.86804
yolov8_l	52	0.37434	0.22078	0.86452	0.38285	0.27549	0.81934	0.93085	0.94683	0.96572	0.88066
yolov8_l	53	0.37775	0.21688	0.86495	0.37778	0.31616	0.81318	0.91817	0.94384	0.95511	0.87096
yolov8_l	54	0.37599	0.21985	0.8615	0.3766	0.30086	0.81494	0.92504	0.92577	0.95604	0.87477
yolov8_l	55	0.37389	0.21542	0.86316	0.37789	0.30414	0.81441	0.91851	0.94202	0.95808	0.87724
yolov8_l	56	0.37285	0.20966	0.85849	0.37913	0.29927	0.81233	0.92601	0.94055	0.95785	0.87792
yolov8_l	57	0.36938	0.21194	0.85839	0.38159	0.30537	0.81732	0.93898	0.91954	0.94985	0.86717
yolov8_l	58	0.3709	0.21018	0.86189	0.38105	0.31893	0.81565	0.93245	0.92875	0.94785	0.8669
yolov8_l	59	0.37027	0.20535	0.85963	0.3798	0.29806	0.81684	0.9239	0.94067	0.95204	0.87304
yolov8_l	60	0.36628	0.2048	0.85709	0.37923	0.3148	0.81621	0.93091	0.93667	0.95174	0.87111
yolov8_l	61	0.36314	0.20308	0.85762	0.38161	0.29131	0.81524	0.92884	0.94047	0.95424	0.87372
yolov8_l	62	0.36329	0.20273	0.85562	0.38278	0.29602	0.81458	0.93456	0.94269	0.95629	0.87295
yolov8_l	63	0.36267	0.19874	0.85404	0.3843	0.32042	0.81527	0.93764	0.92055	0.95611	0.87363
yolov8_l	64	0.36127	0.2017	0.85626	0.38434	0.29845	0.8165	0.92349	0.94742	0.95696	0.87296
yolov8_l	65	0.35576	0.19275	0.85083	0.38647	0.31471	0.81595	0.9141	0.95596	0.95006	0.86841
yolov8_l	66	0.35551	0.19437	0.85123	0.38254	0.30792	0.81697	0.94155	0.93391	0.95158	0.86739
yolov8_l	67	0.3602	0.19604	0.85427	0.38484	0.31214	0.81703	0.93472	0.92865	0.95604	0.87393
yolov8_l	68	0.35438	0.19685	0.84932	0.37991	0.30561	0.81495	0.93906	0.9204	0.95477	0.87313
yolov8_l	69	0.35491	0.19572	0.85369	0.38627	0.30756	0.81921	0.92599	0.92612	0.95461	0.87329
yolov8_l	70	0.35071	0.19658	0.85115	0.38676	0.31522	0.81948	0.93514	0.92794	0.95107	0.86608
yolov8_l	71	0.3494	0.19326	0.8511	0.37833	0.30252	0.81384	0.92556	0.94466	0.95415	0.87414
yolov8_l	72	0.3463	0.19422	0.84656	0.38343	0.28768	0.82095	0.9395	0.94612	0.95436	0.87277
yolov8_l	73	0.34983	0.19261	0.85286	0.38195	0.30914	0.82181	0.93482	0.92425	0.95625	0.87862
yolov8_l	74	0.34412	0.18689	0.84951	0.3814	0.29453	0.82051	0.94053	0.93331	0.95705	0.87669
yolov8_l	75	0.34061	0.18724	0.84648	0.38654	0.29769	0.82451	0.91708	0.95299	0.95754	0.87377
yolov8_l	76	0.34116	0.18672	0.84898	0.3831	0.29706	0.82076	0.93851	0.93637	0.95075	0.86927
yolov8_l	77	0.33966	0.18803	0.84549	0.38308	0.302	0.81908	0.90942	0.94823	0.95477	0.87469
yolov8_l	78	0.33922	0.18806	0.84701	0.38549	0.31774	0.82517	0.92456	0.92907	0.95399	0.87381
yolov8_l	79	0.33645	0.18537	0.84556	0.38399	0.30095	0.82382	0.94382	0.92926	0.95771	0.87774
yolov8_l	80	0.33255	0.17692	0.8435	0.38456	0.29013	0.82261	0.94153	0.93823	0.96201	0.87865
yolov8_x	1	0.46072	0.63845	0.83461	0.41341	1.19699	0.76514	0.87509	0.87035	0.91821	0.81151
yolov8_x	2	0.4577	0.46979	0.82191	0.40814	0.58835	0.76051	0.79516	0.83452	0.88454	0.78633
yolov8_x	3	0.45387	0.42785	0.82075	0.415	0.51603	0.7651	0.91208	0.90977	0.93598	0.83403
yolov8_x	4	0.45281	0.39872	0.81902	0.42381	0.3648	0.76606	0.90786	0.89688	0.94071	0.83987
yolov8_x	5	0.44597	0.38803	0.81977	0.40131	0.38778	0.76017	0.86497	0.89383	0.93407	0.84152
yolov8_x	6	0.4321	0.36417	0.81318	0.40545	1.78851	0.76137	0.90501	0.89154	0.92948	0.83166
yolov8_x	7	0.43185	0.35018	0.81367	0.38993	0.50902	0.75637	0.80464	0.86847	0.90078	0.81572
yolov8_x	8	0.4291	0.33487	0.81336	0.39595	0.54565	0.75861	0.84494	0.853	0.92964	0.83647
yolov8_x	9	0.43498	0.33244	0.81321	0.40876	0.34087	0.76418	0.90986	0.92199	0.95152	0.85312
yolov8_x	10	0.42474	0.32477	0.8122	0.38565	0.371	0.75645	0.87306	0.91439	0.94183	0.85752
yolov8_x	11	0.42566	0.31568	0.81038	0.39809	0.37117	0.75968	0.89482	0.91049	0.93258	0.83995
yolov8_x	12	0.42352	0.31838	0.81111	0.39033	0.38246	0.75882	0.86818	0.8935	0.93757	0.84625
yolov8_x	13	0.42156	0.31857	0.81062	0.38456	0.31218	0.75953	0.91742	0.92911	0.95585	0.86325
yolov8_x	14	0.42023	0.30632	0.81043	0.38621	0.34814	0.75682	0.89349	0.91105	0.94913	0.86128
yolov8_x	15	0.4237	0.3089	0.81612	0.3922	0.33915	0.75841	0.907	0.91965	0.95063	0.86158
yolov8_x	16	0.41917	0.31379	0.81028	0.3871	0.96979	0.75787	0.92358	0.92964	0.95185	0.86038
yolov8_x	17	0.4135	0.29147	0.81027	0.38325	0.29012	0.75448	0.92191	0.93738	0.95751	0.86959
yolov8_x	18	0.41112	0.27615	0.80897	0.38872	0.31218	0.75616	0.91616	0.91595	0.95573	0.86726
yolov8_x	19	0.4126	0.28681	0.81192	0.39173	0.30156	0.75673	0.91675	0.92846	0.94854	0.86091
yolov8_x	20	0.41152	0.27961	0.80872	0.3861	0.34481	0.755	0.91491	0.90994	0.95003	0.86368
yolov8_x	21	0.41644	0.28148	0.80873	0.38349	0.30997	0.75634	0.93002	0.90979	0.94758	0.8602
yolov8_x	22	0.41741	0.27042	0.81046	0.38665	0.29202	0.7554	0.93398	0.91973	0.95441	0.86404
yolov8_x	23	0.40907	0.26411	0.80814	0.37821	0.29321	0.75299	0.92876	0.91	0.95166	0.86744
yolov8_x	24	0.40805	0.26289	0.80602	0.38947	0.30635	0.75534	0.92414	0.91675	0.95148	0.86557
yolov8_x	25	0.40595	0.25368	0.80843	0.38179	0.30869	0.7537	0.92789	0.9189	0.96067	0.87308
yolov8_x	26	0.40554	0.2548	0.80652	0.38435	0.29765	0.75399	0.92502	0.94429	0.95955	0.87527
yolov8_x	27	0.40431	0.25249	0.80669	0.38043	0.30609	0.7543	0.92105	0.93339	0.95446	0.86835
yolov8_x	28	0.40705	0.25336	0.80708	0.3887	0.29543	0.75571	0.93856	0.92838	0.96364	0.8755
yolov8_x	29	0.41108	0.25418	0.80901	0.37953	0.30624	0.75342	0.9143	0.93439	0.94937	0.86661
yolov8_x	30	0.40041	0.23951	0.80691	0.38157	0.29024	0.75429	0.92584	0.92231	0.96323	0.87734
yolov8_x	31	0.40392	0.24226	0.80628	0.3806	0.29984	0.75408	0.92593	0.9358	0.95494	0.8707
yolov8_x	32	0.39983	0.23971	0.80506	0.38249	0.28359	0.75401	0.92879	0.92163	0.95802	0.8732
yolov8_x	33	0.39925	0.24293	0.80609	0.37808	0.29233	0.75356	0.93829	0.91097	0.96089	0.8782
yolov8_x	34	0.4004	0.24438	0.80606	0.38408	0.30338	0.75524	0.89139	0.9359	0.9507	0.86653
yolov8_x	35	0.40167	0.24847	0.80849	0.38055	0.29748	0.75346	0.91526	0.92933	0.95304	0.8657
yolov8_x	36	0.40052	0.23545	0.80566	0.37468	0.29139	0.75189	0.92091	0.93848	0.96181	0.8776
yolov8_x	37	0.40132	0.24053	0.80717	0.38087	0.2963	0.75318	0.91334	0.9469	0.95679	0.87084
yolov8_x	38	0.39454	0.23518	0.80699	0.37719	0.29192	0.7521	0.9161	0.94174	0.95857	0.87531
yolov8_x	39	0.39513	0.23537	0.80453	0.37862	0.29439	0.75373	0.92402	0.92795	0.95826	0.87395
yolov8_x	40	0.39429	0.22696	0.80481	0.37934	0.27536	0.75211	0.91744	0.93731	0.96372	0.88311
yolov8_x	41	0.39423	0.29694	0.80196	0.37658	0.29002	0.7529	0.93255	0.92705	0.95885	0.87331
yolov8_x	42	0.39246	0.22877	0.80529	0.38144	0.29267	0.75342	0.92513	0.92975	0.96327	0.88083
yolov8_x	43	0.39656	0.2276	0.80684	0.38116	0.2782	0.75354	0.9311	0.93887	0.95944	0.87493
yolov8_x	44	0.3953	0.23257	0.80661	0.38134	0.29397	0.75465	0.91933	0.92826	0.95573	0.87277
yolov8_x	45	0.39328	0.22254	0.80401	0.37354	0.3134	0.7519	0.91552	0.94042	0.95542	0.87402
yolov8_x	46	0.38748	0.21812	0.80334	0.37612	0.29146	0.75347	0.91443	0.93645	0.95845	0.8797
yolov8_x	47	0.38822	0.21816	0.80285	0.38074	0.32851	0.75394	0.9228	0.91918	0.94866	0.86703
yolov8_x	48	0.38811	0.22072	0.80144	0.37557	0.28032	0.75214	0.926	0.93985	0.96115	0.87693
yolov8_x	49	0.38568	0.21248	0.80352	0.3783	0.30379	0.75286	0.92674	0.92932	0.95907	0.87809
yolov8_x	50	0.38399	0.21293	0.8035	0.37652	0.2708	0.7523	0.92309	0.93654	0.96442	0.88242
yolov8_x	51	0.3871	0.21139	0.80263	0.37567	0.26931	0.75184	0.904	0.95733	0.96176	0.88124
yolov8_x	52	0.38149	0.21026	0.8049	0.37675	0.27367	0.75219	0.93497	0.92934	0.96744	0.88463
yolov8_x	53	0.383	0.20929	0.80318	0.38354	0.30369	0.75281	0.92927	0.93268	0.95437	0.87339
yolov8_x	54	0.38574	0.21132	0.80223	0.38022	0.29037	0.75166	0.93446	0.91503	0.96079	0.87621
yolov8_x	55	0.37937	0.2069	0.80156	0.37598	0.2977	0.75143	0.93139	0.92865	0.96198	0.88282
yolov8_x	56	0.38074	0.19975	0.80161	0.3799	0.27866	0.75193	0.91876	0.94044	0.95335	0.87415
yolov8_x	57	0.38136	0.20279	0.79956	0.38125	0.28186	0.75339	0.93064	0.9388	0.95434	0.87155
yolov8_x	58	0.38599	0.20957	0.80203	0.37825	0.26955	0.75269	0.92848	0.93971	0.96138	0.8819
yolov8_x	59	0.37716	0.19826	0.80072	0.37756	0.27114	0.75226	0.93436	0.93998	0.95774	0.87814
yolov8_x	60	0.37099	0.20079	0.79966	0.37878	0.29604	0.75205	0.93141	0.93171	0.95575	0.87746
yolov8_x	61	0.37336	0.20135	0.79947	0.38214	0.27889	0.75322	0.91982	0.9432	0.96124	0.88016
yolov8_x	62	0.37221	0.20024	0.80095	0.38107	0.28166	0.7523	0.92919	0.94023	0.95353	0.8743
yolov8_x	63	0.36993	0.20172	0.79972	0.3816	0.28778	0.75331	0.92689	0.93784	0.95751	0.87342
yolov8_x	64	0.3692	0.1966	0.79948	0.3787	0.27408	0.75368	0.94575	0.93049	0.96155	0.88152
yolov8_x	65	0.36721	0.19352	0.79967	0.38847	0.26159	0.75537	0.93453	0.94717	0.96968	0.88947
yolov8_x	66	0.3655	0.19287	0.79771	0.38184	0.27457	0.75244	0.93762	0.93989	0.96193	0.87811
yolov8_x	67	0.36707	0.1943	0.80108	0.38394	0.26539	0.75378	0.94354	0.93644	0.96064	0.87874
yolov8_x	68	0.3587	0.18761	0.79733	0.38351	0.27464	0.75305	0.93222	0.94366	0.95903	0.87846
yolov8_x	69	0.36008	0.19003	0.79837	0.37949	0.30873	0.75259	0.92043	0.94364	0.95582	0.87664
yolov8_x	70	0.35605	0.18838	0.79529	0.37986	0.3095	0.7531	0.93359	0.93428	0.96278	0.88257
yolov8_x	71	0.35805	0.18711	0.79897	0.38725	0.26753	0.75454	0.93501	0.95217	0.96541	0.88286
yolov8_x	72	0.35602	0.18952	0.79423	0.38762	0.27324	0.75369	0.93257	0.95259	0.96331	0.88221
yolov8_x	73	0.35742	0.19059	0.79718	0.38276	0.26684	0.75283	0.95339	0.93834	0.96278	0.88027
yolov8_x	74	0.35022	0.18549	0.79642	0.38412	0.28251	0.75334	0.93077	0.94836	0.95801	0.87986
yolov8_x	75	0.34878	0.18843	0.79381	0.38396	0.26144	0.75321	0.9306	0.94996	0.96822	0.88522
yolov8_x	76	0.3476	0.18449	0.79589	0.38503	0.27813	0.7542	0.9388	0.93838	0.96069	0.87675
yolov8_x	77	0.34676	0.18526	0.79584	0.3813	0.27036	0.75331	0.91851	0.95495	0.96365	0.88229
yolov8_x	78	0.34365	0.1763	0.79423	0.38146	0.27858	0.75331	0.93471	0.94201	0.9624	0.88431
yolov8_x	79	0.34267	0.17805	0.79505	0.38495	0.2687	0.75464	0.95113	0.93003	0.96433	0.88443
yolov8_x	80	0.34549	0.1767	0.79461	0.38692	0.29694	0.75409	0.94307	0.92973	0.95615	0.87627
yolov8_x	81	0.3382	0.17307	0.79383	0.38317	0.28873	0.75328	0.94135	0.93907	0.96318	0.88224
yolov8_x	82	0.33629	0.17235	0.79436	0.38594	0.2696	0.75425	0.94032	0.94634	0.96358	0.88348
yolov8_x	83	0.32968	0.16998	0.79257	0.38556	0.26385	0.75391	0.93199	0.95003	0.9652	0.88419
yolov8_x	84	0.32774	0.1697	0.79178	0.38471	0.27371	0.75407	0.92991	0.95234	0.96193	0.8844
yolov8_x	85	0.32785	0.16936	0.79165	0.38781	0.27439	0.75413	0.93306	0.9518	0.96104	0.88368
yolov8_x	86	0.32517	0.16785	0.79246	0.38757	0.27198	0.7545	0.94391	0.93932	0.95723	0.87631
yolov8_x	87	0.32585	0.16801	0.7913	0.38984	0.26774	0.75467	0.93309	0.94758	0.9664	0.88437
yolov8_x	88	0.32788	0.16782	0.78974	0.38918	0.26946	0.7555	0.94556	0.93822	0.96004	0.88074
yolov8_x	89	0.32878	0.16965	0.79274	0.39156	0.26967	0.75535	0.94829	0.93571	0.96151	0.88087
yolov8_x	90	0.32666	0.16713	0.79189	0.39391	0.26551	0.75616	0.93784	0.9438	0.9601	0.87525
yolov8_x	91	0.32373	0.16692	0.79095	0.38682	0.27005	0.75559	0.94039	0.93044	0.96336	0.87976
yolov8_x	92	0.31639	0.16244	0.78987	0.38923	0.27622	0.75526	0.94381	0.93756	0.95582	0.87757
yolov8_x	93	0.31529	0.1616	0.79059	0.39026	0.26898	0.75565	0.94379	0.93615	0.96326	0.88342
yolov8_x	94	0.30666	0.15675	0.78723	0.3891	0.27495	0.7559	0.93348	0.94703	0.96109	0.88195
yolov8_x	95	0.30702	0.15471	0.78983	0.38568	0.28908	0.75514	0.92751	0.94758	0.96187	0.88106
yolov9_n	1	0.47273	1.05403	0.83636	0.40068	0.60272	0.76321	0.81248	0.87772	0.90052	0.80501
yolov9_n	2	0.44324	0.5514	0.81861	0.42278	0.5011	0.76876	0.86385	0.89871	0.92661	0.82165
yolov9_n	3	0.44157	0.49004	0.81779	0.4023	0.4025	0.7619	0.88544	0.9231	0.94221	0.84467
yolov9_n	4	0.4351	0.45515	0.81397	0.39617	0.46787	0.76112	0.85249	0.86866	0.89895	0.81085
yolov9_n	5	0.43037	0.42688	0.81578	0.3836	0.38884	0.75789	0.88965	0.88651	0.93543	0.84417
yolov9_n	6	0.42179	0.39827	0.81074	0.39996	0.43917	0.75761	0.87392	0.89959	0.93628	0.84139
yolov9_n	7	0.41851	0.38412	0.80975	0.37616	0.37905	0.75657	0.90162	0.90402	0.9435	0.85407
yolov9_n	8	0.42134	0.36939	0.81096	0.38205	0.37248	0.7571	0.88312	0.9132	0.94591	0.85859
yolov9_n	9	0.42395	0.35367	0.80935	0.39864	0.35959	0.75983	0.89241	0.89829	0.95208	0.8557
yolov9_n	10	0.43177	0.34887	0.81279	0.38443	0.33193	0.7558	0.90924	0.92674	0.95342	0.86414
yolov9_n	11	0.4244	0.33044	0.80979	0.38978	0.37412	0.7579	0.86128	0.90748	0.91951	0.83357
yolov9_n	12	0.41515	0.32545	0.80839	0.3804	0.36541	0.75447	0.89417	0.90671	0.95271	0.86076
yolov9_n	13	0.41371	0.32775	0.80827	0.38315	0.40572	0.75505	0.8862	0.89852	0.94032	0.85067
yolov9_n	14	0.41667	0.32286	0.8089	0.38897	0.31057	0.75841	0.93364	0.92765	0.95766	0.86976
yolov9_n	15	0.41597	0.31707	0.81314	0.38177	0.32361	0.75532	0.90271	0.92227	0.95184	0.86584
yolov9_n	16	0.41062	0.31063	0.80796	0.37787	0.34381	0.75426	0.88765	0.92776	0.94834	0.85832
yolov9_n	17	0.41317	0.29709	0.80946	0.37899	0.3069	0.75481	0.93017	0.91873	0.95647	0.86887
yolov9_n	18	0.40837	0.28939	0.80836	0.37908	0.3003	0.75559	0.92213	0.93059	0.95978	0.87083
yolov9_n	19	0.41027	0.2959	0.81075	0.38652	0.35855	0.75518	0.88855	0.89946	0.94583	0.85669
yolov9_n	20	0.41232	0.29277	0.80861	0.38564	0.36531	0.75709	0.89432	0.90022	0.94852	0.86067
yolov9_n	21	0.41098	0.28467	0.80699	0.38673	0.30285	0.75612	0.9298	0.93794	0.96238	0.87194
yolov9_n	22	0.4096	0.28737	0.80885	0.3818	0.30474	0.75627	0.92569	0.92857	0.95048	0.86098
yolov9_n	23	0.40795	0.28815	0.80787	0.38258	0.3049	0.75592	0.92305	0.91751	0.96145	0.87367
yolov9_n	24	0.40823	0.27863	0.80598	0.38675	0.29715	0.75462	0.92313	0.92519	0.96023	0.87161
yolov9_n	25	0.41312	0.28223	0.81001	0.38833	0.29823	0.75535	0.92011	0.93155	0.96085	0.86877
yolov9_n	26	0.41382	0.27142	0.80825	0.38887	0.30642	0.75655	0.91389	0.93463	0.95455	0.86329
yolov9_n	27	0.40568	0.26238	0.80687	0.37892	0.28758	0.75566	0.93423	0.93388	0.96471	0.87357
yolov9_n	28	0.40775	0.26231	0.80649	0.38001	0.3067	0.75574	0.9089	0.93548	0.95287	0.86614
yolov9_n	29	0.40821	0.26333	0.80859	0.37428	0.29764	0.75292	0.9329	0.92111	0.96841	0.87857
yolov9_n	30	0.40528	0.26632	0.80815	0.38126	0.28445	0.75375	0.92431	0.94442	0.9636	0.87199
yolov9_n	31	0.40788	0.26205	0.80685	0.3839	0.28303	0.75424	0.91844	0.93735	0.96466	0.8741
yolov9_n	32	0.40792	0.25815	0.80628	0.38283	0.29451	0.75494	0.91986	0.9369	0.95877	0.86697
yolov9_n	33	0.3998	0.25259	0.80609	0.37494	0.29185	0.75312	0.92855	0.93432	0.9598	0.87638
yolov9_n	34	0.40835	0.25485	0.80769	0.38	0.29928	0.75392	0.93383	0.93318	0.964	0.8801
yolov9_n	35	0.40168	0.24747	0.8084	0.3742	0.27813	0.75264	0.93783	0.92914	0.95973	0.87422
yolov9_n	36	0.40035	0.24928	0.80544	0.37255	0.29043	0.75338	0.92734	0.92209	0.95857	0.8753
yolov9_n	37	0.39983	0.24681	0.80776	0.37352	0.28875	0.75265	0.92276	0.93215	0.9526	0.87094
yolov9_n	38	0.40175	0.25445	0.80879	0.39021	0.31966	0.75529	0.9186	0.94831	0.95622	0.86965
yolov9_n	39	0.40414	0.2558	0.80627	0.37586	0.30233	0.75314	0.91491	0.93053	0.95294	0.86997
yolov9_n	40	0.40402	0.24782	0.80718	0.376	0.29958	0.75391	0.92644	0.9321	0.95285	0.87004
yolov9_n	41	0.39609	0.29148	0.802	0.3754	0.29774	0.75339	0.93505	0.92201	0.95913	0.87174
yolov9_n	42	0.39762	0.24697	0.806	0.37923	0.30332	0.75389	0.93405	0.91571	0.95108	0.8622
yolov9_n	43	0.40074	0.24111	0.80743	0.37629	0.29465	0.75368	0.91946	0.93568	0.95332	0.86612
yolov9_n	44	0.3981	0.24131	0.80679	0.37945	0.30909	0.75501	0.91981	0.93943	0.95648	0.87337
yolov9_n	45	0.39981	0.23575	0.80577	0.37652	0.30421	0.75302	0.9294	0.93248	0.95941	0.87259
yolov9_n	46	0.39589	0.22923	0.80479	0.37899	0.28604	0.7539	0.93011	0.9385	0.96081	0.8767
yolov9_n	47	0.39331	0.22596	0.80437	0.36983	0.33122	0.75192	0.89998	0.9434	0.95695	0.87283
yolov9_n	48	0.39624	0.23272	0.80379	0.37331	0.3016	0.75393	0.93368	0.92407	0.96139	0.88007
yolov9_n	49	0.39531	0.22683	0.80561	0.37641	0.28011	0.75364	0.93509	0.93384	0.95916	0.87565
yolov9_n	50	0.393	0.2206	0.80521	0.37773	0.28629	0.75539	0.93907	0.93004	0.96041	0.87351
yolov9_n	51	0.39533	0.22915	0.80474	0.37856	0.32509	0.75334	0.91678	0.92662	0.95281	0.86462
yolov9_n	52	0.39631	0.23009	0.80787	0.37088	0.40525	0.75186	0.9438	0.92647	0.95712	0.87502
yolov9_n	53	0.39029	0.22931	0.8045	0.37435	0.31953	0.75149	0.91952	0.92332	0.95549	0.86997
yolov9_n	54	0.39353	0.22812	0.80393	0.37371	0.29512	0.75187	0.9261	0.9399	0.95644	0.87254
yolov9_n	55	0.39222	0.22642	0.80442	0.37725	0.28443	0.75307	0.927	0.92901	0.95657	0.87458
yolov9_n	56	0.39401	0.22708	0.80474	0.37496	0.29518	0.75142	0.93097	0.92933	0.95679	0.87366
yolov9_n	57	0.38948	0.22514	0.80159	0.37988	0.30917	0.75377	0.93057	0.92015	0.94802	0.86352
yolov9_n	58	0.39332	0.22401	0.80369	0.38101	0.30479	0.75359	0.93126	0.92686	0.96355	0.87766
yolov9_n	59	0.39384	0.21773	0.80398	0.37491	0.29611	0.753	0.94317	0.91917	0.96061	0.87855
yolov9_n	60	0.3886	0.21766	0.80332	0.37319	0.27377	0.75165	0.93507	0.942	0.96562	0.87968
yolov9_n	61	0.38539	0.21256	0.80188	0.37618	0.284	0.75356	0.9378	0.93302	0.95889	0.87656
yolov9_n	62	0.39097	0.21872	0.80442	0.3764	0.29932	0.75474	0.91264	0.95024	0.95802	0.87805
yolov9_n	63	0.38752	0.2157	0.80322	0.37515	0.29087	0.75233	0.91962	0.95124	0.95755	0.87648
yolov9_n	64	0.39242	0.21654	0.80391	0.37541	0.31441	0.75443	0.91884	0.9292	0.95196	0.86801
yolov9_s	1	0.47188	0.63321	0.83603	0.40952	0.40861	0.7661	0.86028	0.89223	0.93023	0.83629
yolov9_s	2	0.4549	0.42503	0.8205	0.41827	0.39253	0.76477	0.874	0.89245	0.93722	0.8396
yolov9_s	3	0.45174	0.39085	0.81867	0.39973	0.38014	0.7624	0.90466	0.90534	0.94315	0.84543
yolov9_s	4	0.44711	0.36867	0.81652	0.40136	0.33047	0.76024	0.92494	0.90907	0.95484	0.86145
yolov9_s	5	0.43669	0.36153	0.81689	0.39799	0.34864	0.76001	0.90388	0.90261	0.94771	0.85599
yolov9_s	6	0.43138	0.35599	0.81279	0.3924	0.36691	0.75728	0.87558	0.92137	0.94773	0.85271
yolov9_s	7	0.42294	0.35552	0.81099	0.39007	0.3107	0.75643	0.92232	0.92109	0.96049	0.86865
yolov9_s	8	0.42689	0.33463	0.81279	0.3909	0.3324	0.75817	0.91505	0.91392	0.95951	0.86288
yolov9_s	9	0.43226	0.31779	0.81129	0.40326	0.33556	0.76025	0.88922	0.9362	0.95937	0.86056
yolov9_s	10	0.42534	0.31681	0.8122	0.39929	0.44148	0.75981	0.8755	0.87953	0.93916	0.84292
yolov9_s	11	0.4246	0.30498	0.81023	0.39165	0.30477	0.75789	0.92833	0.91701	0.96355	0.87459
yolov9_s	12	0.42094	0.30322	0.80969	0.39194	0.3578	0.75829	0.88102	0.90128	0.93762	0.84914
yolov9_s	13	0.42087	0.2999	0.81034	0.38641	0.35664	0.75549	0.90849	0.91933	0.95064	0.86212
yolov9_s	14	0.41893	0.29501	0.80937	0.38677	0.30422	0.75549	0.90584	0.93626	0.95939	0.87359
yolov9_s	15	0.42432	0.29777	0.81497	0.38288	0.30773	0.75589	0.93824	0.92459	0.95934	0.86804
yolov9_s	16	0.41497	0.29549	0.80958	0.37483	0.34988	0.75368	0.90635	0.89174	0.95292	0.86475
yolov9_s	17	0.41323	0.29219	0.80997	0.38241	0.29994	0.75516	0.92767	0.92487	0.9593	0.87277
yolov9_s	18	0.41048	0.27773	0.80864	0.38768	0.3125	0.75655	0.94119	0.92222	0.95573	0.86715
yolov9_s	19	0.41622	0.28707	0.81191	0.4032	0.3808	0.7581	0.88006	0.90843	0.93807	0.84597
yolov9_s	20	0.41481	0.27964	0.80875	0.38498	0.32362	0.75616	0.91107	0.9309	0.96049	0.87437
yolov9_s	21	0.41524	0.26619	0.80766	0.3835	0.29861	0.7555	0.93424	0.92	0.96102	0.8718
yolov9_s	22	0.41841	0.26713	0.81075	0.38123	0.30489	0.7551	0.93024	0.93266	0.96311	0.88041
yolov9_s	23	0.40468	0.26778	0.80715	0.37673	0.29308	0.75244	0.93067	0.93173	0.95924	0.87706
yolov9_s	24	0.40983	0.26729	0.8067	0.38589	0.29985	0.75659	0.9437	0.92067	0.95494	0.86379
yolov9_s	25	0.41308	0.26132	0.80989	0.38154	0.31723	0.75599	0.90573	0.93356	0.95568	0.87052
yolov9_s	26	0.41294	0.26271	0.80817	0.38619	0.33505	0.75476	0.9142	0.93915	0.95458	0.87061
yolov9_s	27	0.40298	0.25538	0.80614	0.37991	0.29376	0.75515	0.92584	0.93819	0.95793	0.87325
yolov9_s	28	0.40668	0.25121	0.80665	0.37985	0.30221	0.75486	0.91914	0.94125	0.96392	0.87718
yolov9_s	29	0.40549	0.25844	0.809	0.37922	0.2982	0.75798	0.93187	0.92748	0.959	0.8752
yolov9_s	30	0.4032	0.25538	0.80815	0.38596	0.29263	0.75429	0.92246	0.93311	0.96329	0.8752
yolov9_s	31	0.40548	0.25447	0.80659	0.38646	0.27152	0.75524	0.93312	0.93963	0.96434	0.87584
yolov9_s	32	0.41016	0.25742	0.80715	0.3931	0.30382	0.75714	0.91963	0.93972	0.95216	0.86231
yolov9_s	33	0.40891	0.25228	0.80846	0.38733	0.30691	0.75613	0.92579	0.93767	0.96077	0.87245
yolov9_s	34	0.41053	0.25237	0.80889	0.38448	0.2925	0.7557	0.93128	0.93724	0.96831	0.88242
yolov9_s	35	0.40456	0.24616	0.80973	0.37998	0.29122	0.75523	0.9278	0.95053	0.96411	0.88263
yolov9_s	36	0.40043	0.24856	0.80631	0.37931	0.28456	0.75443	0.92678	0.94406	0.9642	0.87565
yolov9_s	37	0.399	0.24487	0.80722	0.37806	0.28544	0.75469	0.95034	0.9309	0.96668	0.88383
yolov9_s	38	0.40122	0.23649	0.80867	0.39143	0.30365	0.75677	0.93593	0.92859	0.9599	0.87006
yolov9_s	39	0.39968	0.23951	0.80563	0.38171	0.29766	0.75402	0.93249	0.93062	0.95992	0.87352
yolov9_s	40	0.40158	0.2354	0.80659	0.38389	0.29262	0.75563	0.93944	0.94663	0.96057	0.87659
yolov9_s	41	0.39611	0.29789	0.80253	0.37804	0.31565	0.75439	0.92389	0.92304	0.96387	0.88019
yolov9_s	42	0.39966	0.24044	0.80663	0.37832	0.288	0.7536	0.93816	0.93289	0.96415	0.87929
yolov9_s	43	0.39927	0.22891	0.80686	0.3754	0.29866	0.75246	0.92604	0.93695	0.96052	0.88183
yolov9_s	44	0.3942	0.22533	0.80554	0.37618	0.29134	0.7538	0.91783	0.94245	0.95962	0.87909
yolov9_s	45	0.3906	0.21754	0.80354	0.37685	0.29439	0.75254	0.93806	0.92093	0.96326	0.87851
yolov9_s	46	0.39083	0.22056	0.80387	0.38017	0.27618	0.75408	0.94238	0.94488	0.96041	0.87911
yolov9_s	47	0.39476	0.21997	0.80407	0.38266	0.27884	0.75393	0.94264	0.94318	0.95796	0.87527
yolov9_s	48	0.39361	0.22366	0.80268	0.37687	0.28728	0.75322	0.9333	0.93912	0.96723	0.88566
yolov9_s	49	0.38852	0.22029	0.8042	0.37404	0.27567	0.75332	0.94832	0.92692	0.96515	0.88206
yolov9_s	50	0.38417	0.21677	0.80329	0.38043	0.28638	0.75309	0.95353	0.93211	0.96431	0.8822
yolov9_s	51	0.39442	0.22732	0.80464	0.38061	0.30188	0.75558	0.92802	0.93399	0.95437	0.86971
yolov9_s	52	0.3924	0.23074	0.80736	0.37867	0.27683	0.75361	0.95816	0.93056	0.9605	0.87675
yolov9_s	53	0.38627	0.2234	0.8037	0.37912	0.28139	0.75346	0.91869	0.95169	0.95577	0.87449
yolov9_s	54	0.38705	0.21723	0.80277	0.38064	0.28198	0.75376	0.93274	0.94846	0.96472	0.88207
yolov9_s	55	0.38491	0.2124	0.80294	0.37971	0.28151	0.75454	0.94255	0.94184	0.95841	0.87657
yolov9_s	56	0.38356	0.20634	0.80244	0.37451	0.29851	0.75177	0.93724	0.93842	0.95189	0.87417
yolov9_s	57	0.37806	0.20316	0.7989	0.37396	0.26489	0.7519	0.95011	0.94266	0.96641	0.88664
yolov9_s	58	0.37972	0.20422	0.80074	0.37711	0.28618	0.75301	0.94122	0.93951	0.95959	0.87951
yolov9_s	59	0.38039	0.20295	0.80115	0.37532	0.28336	0.75288	0.937	0.94673	0.96019	0.88089
yolov9_s	60	0.37775	0.19943	0.80101	0.37888	0.27569	0.75316	0.94782	0.94536	0.9671	0.88775
yolov9_s	61	0.37674	0.19671	0.80001	0.37915	0.2878	0.75266	0.9436	0.94735	0.9591	0.87976
yolov9_s	62	0.3765	0.19841	0.80129	0.37797	0.30217	0.75254	0.94338	0.93065	0.95043	0.86856
yolov9_s	63	0.37397	0.20137	0.80071	0.38375	0.28784	0.75338	0.94681	0.94385	0.96415	0.87946
yolov9_s	64	0.37685	0.20004	0.80114	0.3819	0.30376	0.75466	0.93078	0.95584	0.95636	0.87568
yolov9_s	65	0.37119	0.19904	0.80093	0.37905	0.29847	0.75423	0.93885	0.94408	0.96084	0.87981
yolov9_s	66	0.36886	0.19696	0.7988	0.37847	0.29203	0.754	0.92831	0.94745	0.95868	0.87815
yolov9_s	67	0.3761	0.1996	0.80305	0.3786	0.30347	0.75338	0.92359	0.95343	0.95351	0.87457
yolov9_s	68	0.37229	0.19686	0.79997	0.3756	0.28019	0.75281	0.94807	0.9463	0.95624	0.88044
yolov9_s	69	0.36962	0.19262	0.80062	0.37946	0.299	0.7531	0.9356	0.94505	0.95716	0.87846
yolov9_s	70	0.37179	0.19279	0.79844	0.38377	0.27136	0.7551	0.94614	0.94987	0.96803	0.88382
yolov9_s	71	0.37542	0.19881	0.80232	0.38078	0.27815	0.7535	0.93897	0.94878	0.9651	0.88243
yolov9_s	72	0.37283	0.19276	0.7978	0.37895	0.29505	0.75391	0.94733	0.93858	0.95961	0.87997
yolov9_s	73	0.36904	0.1915	0.79989	0.37831	0.2849	0.75213	0.94107	0.94043	0.96253	0.88365
yolov9_s	74	0.36844	0.18964	0.80005	0.38015	0.27745	0.75297	0.94985	0.9556	0.96359	0.88532
yolov9_s	75	0.36537	0.19011	0.79719	0.37699	0.29595	0.75372	0.93159	0.95813	0.95583	0.87786
yolov9_s	76	0.36416	0.19398	0.79924	0.3818	0.28516	0.7537	0.94408	0.9436	0.96162	0.88301
yolov9_s	77	0.36732	0.19735	0.79921	0.38461	0.29216	0.75594	0.92826	0.94568	0.95786	0.87672
yolov9_s	78	0.36706	0.19138	0.79848	0.37862	0.2886	0.75463	0.9386	0.949	0.9569	0.87849
yolov9_s	79	0.35986	0.18597	0.79821	0.37874	0.29142	0.75413	0.92673	0.94884	0.95459	0.87545
yolov9_s	80	0.36702	0.18625	0.79867	0.38372	0.28797	0.75619	0.93101	0.94354	0.95948	0.8787
yolov9_s	81	0.35718	0.18356	0.79782	0.37584	0.2855	0.75413	0.93171	0.94495	0.95656	0.87893
yolov9_s	82	0.3552	0.18691	0.79782	0.37937	0.28559	0.75372	0.95545	0.94243	0.95779	0.87979
yolov9_s	83	0.35546	0.18496	0.7967	0.37711	0.29493	0.75346	0.9387	0.94372	0.96019	0.88293
yolov9_s	84	0.35447	0.1801	0.79706	0.38204	0.2789	0.75409	0.9553	0.93265	0.95882	0.88027
yolov9_s	85	0.35535	0.18394	0.79717	0.37998	0.30368	0.75485	0.93644	0.93962	0.95502	0.88026
yolov9_s	86	0.35515	0.18057	0.79838	0.38102	0.29889	0.75509	0.93437	0.94198	0.95653	0.87773
yolov9_s	87	0.3532	0.17735	0.79684	0.38047	0.28761	0.75628	0.95632	0.93931	0.95658	0.87931
yolov9_s	88	0.35215	0.17905	0.7944	0.38076	0.30158	0.7553	0.94468	0.94518	0.95135	0.87716
yolov9_s	89	0.34885	0.1759	0.7964	0.37753	0.291	0.75387	0.93871	0.94344	0.95294	0.87738
yolov9_s	90	0.34746	0.17579	0.79544	0.3792	0.29732	0.75459	0.92712	0.95666	0.95618	0.87815
yolov9_m	1	0.46735	0.72435	0.83592	0.41194	0.63203	0.76589	0.85402	0.88668	0.90639	0.81062
yolov9_m	2	0.45547	0.50255	0.82065	0.41894	0.46614	0.7631	0.87109	0.88768	0.92228	0.82738
yolov9_m	3	0.45721	0.45849	0.82004	0.42599	0.49178	0.76903	0.85991	0.90259	0.93851	0.83316
yolov9_m	4	0.45222	0.42302	0.81845	0.40542	0.36613	0.76132	0.90984	0.91535	0.95275	0.85513
yolov9_m	5	0.4487	0.40155	0.81988	0.40521	0.44143	0.7614	0.91294	0.88233	0.93703	0.83971
yolov9_m	6	0.43827	0.36914	0.81457	0.3912	0.38058	0.7589	0.90526	0.91026	0.9417	0.85098
yolov9_m	7	0.43129	0.36322	0.81296	0.38984	0.43236	0.75707	0.84704	0.90212	0.93613	0.84512
yolov9_m	8	0.42736	0.35159	0.81234	0.4049	0.45874	0.75785	0.87253	0.91749	0.95823	0.8614
yolov9_m	9	0.43934	0.34268	0.81316	0.39573	0.3366	0.75835	0.91122	0.925	0.95448	0.86379
yolov9_m	10	0.42954	0.33348	0.81302	0.39811	0.3867	0.75887	0.90261	0.90566	0.95254	0.85835
yolov9_m	11	0.42507	0.31956	0.8104	0.38816	0.42413	0.75661	0.87919	0.909	0.9502	0.85771
yolov9_m	12	0.42078	0.31692	0.80986	0.38941	0.37023	0.75673	0.90201	0.89321	0.94403	0.85045
yolov9_m	13	0.42495	0.3259	0.81136	0.38635	0.36016	0.7552	0.94182	0.92352	0.96192	0.87217
yolov9_m	14	0.42477	0.31716	0.81088	0.3878	0.33316	0.75564	0.90725	0.93638	0.95956	0.87026
yolov9_m	15	0.42379	0.32054	0.81474	0.38616	0.34136	0.7538	0.91057	0.91207	0.95172	0.86744
yolov9_m	16	0.4206	0.31398	0.81022	0.37956	0.32231	0.75353	0.92983	0.91888	0.94758	0.8615
yolov9_m	17	0.4168	0.30902	0.81102	0.3918	0.36223	0.75839	0.90687	0.91817	0.9552	0.86014
yolov9_m	18	0.41555	0.28772	0.81004	0.38737	0.31728	0.75501	0.9313	0.92058	0.95727	0.86922
yolov9_m	19	0.41629	0.29278	0.81272	0.39717	0.35062	0.75969	0.88618	0.9178	0.94847	0.8567
yolov9_m	20	0.41402	0.29127	0.80916	0.3817	0.35615	0.75408	0.89455	0.93123	0.94321	0.85821
yolov9_m	21	0.41754	0.28032	0.80843	0.38137	0.29998	0.75471	0.92559	0.9216	0.96351	0.87542
yolov9_m	22	0.42359	0.28548	0.81123	0.38239	0.35466	0.75451	0.92467	0.90744	0.96544	0.87642
yolov9_m	23	0.41265	0.27863	0.80924	0.38053	0.29453	0.7543	0.92622	0.93323	0.96636	0.87874
yolov9_m	24	0.41193	0.27628	0.80707	0.38377	0.31066	0.75622	0.92543	0.9362	0.96246	0.87318
yolov9_m	25	0.41389	0.27181	0.81064	0.39547	0.35579	0.7564	0.90923	0.925	0.95265	0.85815
yolov9_m	26	0.41133	0.27775	0.80821	0.38416	0.30411	0.75401	0.93356	0.93425	0.96122	0.8735
yolov9_m	27	0.40606	0.27184	0.80758	0.38183	0.32569	0.75528	0.92847	0.92728	0.96138	0.87634
yolov9_m	28	0.41368	0.27416	0.8083	0.38697	0.33335	0.75611	0.90235	0.91471	0.94111	0.85474
yolov9_m	29	0.4109	0.27423	0.80933	0.38174	0.29741	0.75379	0.93066	0.935	0.96273	0.87645
yolov9_m	30	0.40592	0.26429	0.80851	0.3782	0.31165	0.75404	0.93939	0.92743	0.96634	0.88404
yolov9_m	31	0.40545	0.25949	0.8065	0.38499	0.29731	0.75552	0.9326	0.94171	0.96306	0.87249
yolov9_m	32	0.40914	0.25615	0.80699	0.38323	0.29509	0.75414	0.92113	0.95358	0.96524	0.87909
yolov9_m	33	0.40725	0.25562	0.80742	0.3836	0.29061	0.75351	0.93877	0.93826	0.96866	0.87997
yolov9_m	34	0.409	0.24716	0.80755	0.38462	0.2928	0.75467	0.92735	0.9363	0.96466	0.8776
yolov9_m	35	0.40283	0.25245	0.80847	0.3799	0.29231	0.75354	0.93015	0.94989	0.96406	0.87852
yolov9_m	36	0.40401	0.24941	0.80691	0.37851	0.29634	0.75596	0.92563	0.95005	0.96438	0.88162
yolov9_m	37	0.4065	0.25187	0.8094	0.38319	0.30504	0.75504	0.9225	0.92907	0.96568	0.87937
yolov9_m	38	0.40756	0.25871	0.81034	0.38666	0.32867	0.75601	0.92753	0.92384	0.96266	0.87045
yolov9_m	39	0.40507	0.25794	0.80655	0.38366	0.30349	0.75321	0.93633	0.92746	0.96475	0.87328
yolov9_m	40	0.40283	0.24508	0.80687	0.38014	0.30509	0.75344	0.92998	0.9344	0.968	0.88511
yolov9_m	41	0.39703	0.28467	0.80251	0.37427	0.32974	0.75217	0.92472	0.92338	0.96623	0.88034
yolov9_m	42	0.3987	0.2468	0.80669	0.3832	0.31437	0.75537	0.912	0.93919	0.95899	0.87692
yolov9_m	43	0.40354	0.24378	0.8082	0.38147	0.30802	0.7544	0.94383	0.92057	0.96199	0.87272
yolov9_m	44	0.40116	0.24351	0.80741	0.38739	0.30673	0.75583	0.92886	0.93284	0.9581	0.87353
yolov9_m	45	0.40206	0.24233	0.80607	0.37626	0.28162	0.75338	0.93988	0.93787	0.96259	0.88113
yolov9_m	46	0.39501	0.23653	0.80469	0.37941	0.29462	0.75401	0.91226	0.95803	0.95847	0.8759
yolov9_m	47	0.3941	0.22659	0.80435	0.38013	0.30813	0.75395	0.91298	0.95033	0.96536	0.88412
yolov9_m	48	0.39269	0.23014	0.80288	0.37642	0.29397	0.75346	0.92089	0.94905	0.96202	0.88137
yolov9_m	49	0.39186	0.2256	0.80495	0.37532	0.2908	0.75489	0.92216	0.93817	0.96176	0.88255
yolov9_m	50	0.39003	0.22819	0.8045	0.37855	0.31261	0.75414	0.93413	0.93443	0.95971	0.87766
yolov9_m	51	0.39111	0.23226	0.80387	0.37272	0.29205	0.75283	0.93974	0.9216	0.95728	0.87784
yolov9_m	52	0.39122	0.22306	0.80702	0.37704	0.30336	0.75442	0.9236	0.94697	0.95961	0.87685
yolov9_m	53	0.39143	0.23226	0.8049	0.38023	0.31021	0.75408	0.91643	0.93573	0.95535	0.87469
yolov9_m	54	0.3913	0.22533	0.80369	0.37483	0.28289	0.75372	0.91685	0.95287	0.96493	0.88506
yolov9_m	55	0.39135	0.21802	0.80441	0.37789	0.28701	0.75538	0.94531	0.93553	0.96292	0.88275
yolov9_m	56	0.38921	0.21371	0.80331	0.3736	0.28602	0.75089	0.92569	0.94175	0.96697	0.88648
yolov9_m	57	0.38464	0.21993	0.80027	0.37632	0.29037	0.7536	0.93056	0.92528	0.9612	0.87713
yolov9_m	58	0.39194	0.22784	0.80301	0.37613	0.32923	0.75423	0.92984	0.94139	0.95626	0.87691
yolov9_m	59	0.39077	0.21996	0.80289	0.37938	0.39434	0.7545	0.93083	0.91275	0.95478	0.87291
yolov9_m	60	0.39049	0.21945	0.80306	0.37444	0.2847	0.75428	0.939	0.94984	0.9631	0.88301
yolov9_m	61	0.38189	0.2136	0.80096	0.37451	0.29005	0.75413	0.93629	0.95512	0.96424	0.88545
yolov9_m	62	0.38307	0.21289	0.80278	0.37601	0.33574	0.75255	0.92011	0.93084	0.95546	0.8706
yolov9_m	63	0.38286	0.21081	0.80233	0.37471	0.28436	0.75228	0.93252	0.93648	0.9661	0.88391
yolov9_m	64	0.38397	0.20836	0.80256	0.36909	0.30027	0.75177	0.94352	0.9228	0.96468	0.88487
yolov9_m	65	0.37706	0.20283	0.80145	0.37005	0.28435	0.75194	0.94843	0.92504	0.96225	0.88488
yolov9_m	66	0.37422	0.20659	0.79939	0.37617	0.29868	0.75461	0.92749	0.94312	0.96205	0.87961
yolov9_m	67	0.38078	0.20974	0.80367	0.38394	0.29643	0.75529	0.92719	0.94287	0.96396	0.88198
yolov9_m	68	0.38173	0.20937	0.80167	0.37542	0.28467	0.7547	0.94363	0.92879	0.96477	0.88368
yolov9_m	69	0.38076	0.20441	0.80227	0.37123	0.297	0.75257	0.92976	0.94138	0.96284	0.88702
yolov9_m	70	0.37658	0.19929	0.79969	0.37318	0.29748	0.7545	0.93925	0.93877	0.95693	0.87814
yolov9_m	71	0.37916	0.20532	0.80319	0.37545	0.28196	0.75381	0.93411	0.94101	0.96317	0.88402
yolov9_m	72	0.37728	0.20285	0.79822	0.37322	0.30219	0.75385	0.93661	0.92665	0.96191	0.8843
yolov9_m	73	0.37989	0.19853	0.80135	0.37635	0.28982	0.75468	0.93852	0.93605	0.96632	0.88519
yolov9_m	74	0.37607	0.19686	0.80118	0.37922	0.28826	0.75377	0.94361	0.92847	0.96594	0.88425
yolov9_m	75	0.37439	0.20235	0.79853	0.37658	0.29529	0.75266	0.94696	0.92605	0.96578	0.88473
yolov9_m	76	0.37042	0.1949	0.79996	0.37345	0.26394	0.75356	0.95556	0.92537	0.96936	0.88782
yolov9_m	77	0.37282	0.19744	0.80048	0.37371	0.28755	0.7533	0.92326	0.94505	0.95858	0.8843
yolov9_m	78	0.36999	0.19221	0.79945	0.37255	0.28633	0.7529	0.93248	0.95304	0.96386	0.8877
yolov9_m	79	0.37144	0.19384	0.80048	0.37386	0.25927	0.75362	0.94706	0.94451	0.96787	0.8919
yolov9_m	80	0.37209	0.18849	0.79967	0.37724	0.29078	0.75498	0.94357	0.93388	0.958	0.87979
yolov9_m	81	0.37013	0.18863	0.7998	0.3753	0.28629	0.75322	0.92937	0.94771	0.96052	0.88247
yolov9_m	82	0.36757	0.19143	0.80003	0.37179	0.27353	0.75346	0.93258	0.94743	0.96593	0.88774
yolov9_m	83	0.36575	0.18914	0.79897	0.37362	0.29989	0.75422	0.93419	0.9412	0.96874	0.88919
yolov9_m	84	0.3644	0.19181	0.79879	0.37229	0.3018	0.75331	0.93009	0.9395	0.9593	0.87928
yolov9_m	85	0.3646	0.1888	0.79863	0.37596	0.28902	0.75315	0.94068	0.92717	0.96011	0.88419
yolov9_m	86	0.36562	0.19499	0.79963	0.36973	0.29482	0.75208	0.93437	0.93472	0.95869	0.88269
yolov9_m	87	0.36539	0.19605	0.79903	0.37413	0.27638	0.75294	0.93031	0.95125	0.96852	0.88927
yolov9_m	88	0.36703	0.19468	0.79739	0.37641	0.28662	0.75382	0.9422	0.94155	0.96173	0.88271
yolov9_m	89	0.36408	0.19387	0.79895	0.37693	0.26293	0.75486	0.93944	0.94457	0.96448	0.88684
yolov9_m	90	0.36448	0.18825	0.79845	0.37661	0.26477	0.7533	0.92408	0.95928	0.96745	0.89092
yolov9_m	91	0.36292	0.185	0.7986	0.37531	0.27265	0.75415	0.94073	0.94822	0.9624	0.88088
yolov9_m	92	0.35772	0.1797	0.79732	0.37223	0.2634	0.75195	0.93915	0.94408	0.96305	0.88726
yolov9_m	93	0.35527	0.17848	0.79814	0.37114	0.28492	0.75238	0.94007	0.93668	0.96595	0.89024
yolov9_m	94	0.35453	0.17885	0.79551	0.37268	0.27001	0.75281	0.94839	0.93916	0.96477	0.88905
yolov9_m	95	0.36007	0.18335	0.79881	0.37697	0.28937	0.75455	0.92865	0.95106	0.96123	0.88156
yolov9_m	96	0.35662	0.17946	0.79496	0.38045	0.29295	0.75501	0.93722	0.94348	0.96438	0.8863
yolov9_m	97	0.35092	0.17877	0.7967	0.37216	0.28748	0.75272	0.93257	0.95449	0.96113	0.88655
yolov9_m	98	0.35085	0.1764	0.79667	0.37443	0.28412	0.75396	0.93853	0.93916	0.95974	0.87958
yolov9_m	99	0.34962	0.17762	0.7935	0.37241	0.28156	0.75151	0.93735	0.94342	0.95867	0.88327
yolov9_m	100	0.34628	0.17677	0.79355	0.37266	0.26722	0.75224	0.94432	0.94806	0.96323	0.88715
yolov9_m	101	0.34906	0.18087	0.79579	0.37581	0.26581	0.75251	0.94274	0.94452	0.96291	0.88382
yolov9_m	102	0.34619	0.17684	0.79625	0.3748	0.27605	0.75273	0.95116	0.94707	0.96243	0.88463
yolov9_m	103	0.34272	0.17627	0.79513	0.37825	0.26967	0.75291	0.93092	0.95208	0.96142	0.8848
yolov9_m	104	0.34052	0.17126	0.79305	0.37807	0.26474	0.75312	0.93737	0.95428	0.9646	0.88688
yolov9_m	105	0.34433	0.17625	0.7965	0.37996	0.27002	0.75294	0.9489	0.93984	0.96035	0.88294
yolov9_m	106	0.34409	0.17322	0.79401	0.3794	0.27413	0.75295	0.9472	0.94401	0.96387	0.88246
yolov9_m	107	0.34362	0.17166	0.79446	0.37886	0.27802	0.75483	0.93939	0.94665	0.96364	0.88521
yolov9_m	108	0.34304	0.1725	0.79302	0.37521	0.27272	0.75344	0.93055	0.95037	0.96222	0.88435
yolov9_m	109	0.33981	0.17344	0.7945	0.38095	0.29502	0.75411	0.92084	0.95358	0.95473	0.87592
yolov9_l	1	0.47335	0.66434	0.8387	0.42737	0.67063	0.76926	0.85427	0.85673	0.90324	0.80588
yolov9_l	2	0.45178	0.46611	0.82049	0.40685	7.29595	0.76557	0.72989	0.82399	0.85433	0.7649
yolov9_l	3	0.45774	0.44026	0.82106	0.41777	0.4533	0.76546	0.88493	0.89279	0.92995	0.83063
yolov9_l	4	0.46597	0.39601	0.82182	0.43254	0.3798	0.76665	0.86681	0.90092	0.93213	0.82922
yolov9_l	5	0.4519	0.37049	0.82119	0.39708	0.33658	0.76026	0.89434	0.92239	0.95636	0.86549
yolov9_l	6	0.43431	0.35404	0.81414	0.39851	0.33799	0.75836	0.9058	0.91302	0.94951	0.85382
yolov9_l	7	0.43538	0.35747	0.814	0.39137	0.35831	0.75771	0.8981	0.90592	0.94584	0.85317
yolov9_l	8	0.43297	0.34776	0.81394	0.40138	0.35909	0.76007	0.92256	0.89059	0.95145	0.85339
yolov9_l	9	0.44096	0.33468	0.81358	0.40294	0.3236	0.76032	0.88419	0.94695	0.9509	0.85722
yolov9_l	10	0.43127	0.32552	0.81312	0.39247	0.37612	0.75817	0.91746	0.91271	0.95784	0.86273
yolov9_l	11	0.42827	0.32228	0.81095	0.39791	0.4049	0.75992	0.90263	0.88087	0.94138	0.84919
yolov9_l	12	0.42886	0.33349	0.81153	0.39103	0.37709	0.75774	0.88663	0.88862	0.94182	0.8544
yolov9_l	13	0.41899	0.32179	0.80973	0.39285	0.38169	0.75832	0.8839	0.90854	0.9381	0.84642
yolov9_l	14	0.42505	0.3096	0.8114	0.39242	0.32319	0.76095	0.90662	0.9147	0.95282	0.86356
yolov9_l	15	0.42296	0.3159	0.81452	0.38598	0.31735	0.75464	0.90791	0.92523	0.94984	0.86322
yolov9_l	16	0.42082	0.30618	0.81092	0.38691	0.40567	0.75423	0.90147	0.91429	0.94635	0.85128
yolov9_l	17	0.4185	0.30608	0.8107	0.37911	0.41774	0.7539	0.88058	0.90647	0.93562	0.8507
yolov9_l	18	0.41463	0.29417	0.80919	0.38177	0.47464	0.75657	0.91849	0.92416	0.95199	0.86368
yolov9_l	19	0.42047	0.29105	0.81312	0.39224	0.32743	0.75615	0.92159	0.92153	0.95544	0.86519
yolov9_l	20	0.41564	0.28881	0.80887	0.38137	0.33728	0.75449	0.8972	0.90779	0.9484	0.86427
yolov9_l	21	0.42121	0.28075	0.80894	0.39231	0.31378	0.75713	0.92783	0.90652	0.95393	0.86475
yolov9_l	22	0.42375	0.2755	0.81082	0.38426	0.30547	0.7559	0.93128	0.91225	0.95342	0.86723
yolov9_l	23	0.4122	0.27519	0.80826	0.38607	0.32115	0.75646	0.91601	0.92321	0.95149	0.86276
yolov9_l	24	0.4139	0.28202	0.80639	0.38587	0.31385	0.75499	0.92011	0.92628	0.95652	0.86819
yolov9_l	25	0.41397	0.27502	0.80981	0.38009	0.32173	0.75366	0.91416	0.93344	0.9552	0.8701
yolov9_l	26	0.40968	0.26712	0.80752	0.38256	0.29748	0.75414	0.92582	0.93864	0.96359	0.87674
yolov9_l	27	0.4104	0.26015	0.80748	0.37969	0.29456	0.75523	0.93847	0.93843	0.95668	0.87328
yolov9_l	28	0.41301	0.26799	0.80772	0.38613	0.31228	0.75481	0.91941	0.92472	0.95893	0.86977
yolov9_l	29	0.41714	0.26688	0.81106	0.38245	0.29976	0.75578	0.92343	0.93603	0.96076	0.87319
yolov9_l	30	0.40576	0.25224	0.80789	0.38333	0.31199	0.75559	0.91945	0.93424	0.96006	0.8748
yolov9_l	31	0.40501	0.25443	0.80604	0.37987	0.31971	0.7546	0.90349	0.92146	0.94711	0.86471
yolov9_l	32	0.40724	0.25731	0.80596	0.38187	0.29796	0.75473	0.92117	0.93152	0.96342	0.88185
yolov9_l	33	0.39928	0.24429	0.80572	0.37853	0.28551	0.75358	0.93008	0.93766	0.9622	0.87882
yolov9_l	34	0.40729	0.24894	0.80744	0.38196	0.30593	0.7552	0.91667	0.93085	0.95775	0.87495
yolov9_l	35	0.40232	0.25162	0.80854	0.3715	0.28994	0.75257	0.93736	0.92355	0.95833	0.8769
yolov9_l	36	0.3992	0.24966	0.80493	0.37467	0.30271	0.75144	0.92853	0.91648	0.95944	0.87623
yolov9_l	37	0.39969	0.24171	0.80733	0.38154	0.28428	0.75333	0.94712	0.92932	0.96361	0.88044
yolov9_l	38	0.4046	0.24187	0.8092	0.38475	0.40147	0.75499	0.87789	0.90134	0.92676	0.84407
yolov9_l	39	0.40342	0.24553	0.80569	0.38057	0.30058	0.75272	0.92874	0.91853	0.96034	0.87547
yolov9_l	40	0.40145	0.23731	0.80657	0.37728	0.37431	0.75332	0.90804	0.94913	0.94779	0.86456
yolov9_l	41	0.39748	0.25226	0.80209	0.37256	0.30465	0.75148	0.92127	0.93741	0.96397	0.88138
yolov9_l	42	0.40047	0.23483	0.80659	0.38271	0.28242	0.75421	0.91772	0.94357	0.96489	0.87767
yolov9_l	43	0.40337	0.23644	0.80741	0.37617	0.29594	0.75254	0.9349	0.93666	0.95493	0.87432
yolov9_l	44	0.40247	0.24426	0.80807	0.37936	0.29708	0.75365	0.92884	0.9463	0.96313	0.88158
yolov9_l	45	0.39489	0.22507	0.80423	0.37459	0.30792	0.75166	0.92448	0.92863	0.95924	0.87494
yolov9_l	46	0.39482	0.22879	0.80459	0.37892	0.28106	0.75314	0.92972	0.9386	0.96316	0.88223
yolov9_l	47	0.39605	0.23308	0.80425	0.38041	0.28844	0.75139	0.9369	0.93158	0.96258	0.87787
yolov9_l	48	0.39777	0.22874	0.80318	0.37543	0.27802	0.75279	0.95261	0.93371	0.96275	0.87894
yolov9_l	49	0.3902	0.22316	0.80452	0.37369	0.27375	0.75173	0.9303	0.94258	0.96715	0.88599
yolov9_l	50	0.38887	0.22605	0.804	0.3806	0.33908	0.75233	0.94049	0.9339	0.96286	0.88202
yolov9_l	51	0.39215	0.22695	0.80333	0.37605	0.27576	0.75316	0.9347	0.93772	0.96569	0.88644
yolov9_l	52	0.38899	0.21903	0.80605	0.37747	0.27423	0.75357	0.93978	0.9446	0.96113	0.87944
yolov9_l	53	0.38843	0.21877	0.80385	0.3761	0.29838	0.75195	0.92933	0.94665	0.95682	0.87447
yolov9_l	54	0.39108	0.22164	0.80324	0.38047	0.28717	0.7524	0.94643	0.92987	0.96464	0.88189
yolov9_l	55	0.38573	0.22011	0.80282	0.37875	0.30042	0.75375	0.93423	0.92307	0.96865	0.88895
yolov9_l	56	0.38558	0.22034	0.80262	0.37331	0.29603	0.75156	0.94483	0.91391	0.96832	0.88905
yolov9_l	57	0.38444	0.21952	0.8001	0.37376	0.26607	0.75245	0.93519	0.95716	0.96765	0.89099
yolov9_l	58	0.38364	0.21718	0.80128	0.37215	0.28255	0.75251	0.93617	0.93866	0.95986	0.88017
yolov9_l	59	0.38465	0.21237	0.80184	0.37573	0.30671	0.75347	0.94726	0.92478	0.96782	0.88695
yolov9_l	60	0.38214	0.21153	0.80153	0.37557	0.2761	0.75279	0.9321	0.94753	0.96597	0.88844
yolov9_l	61	0.38239	0.20771	0.80064	0.38538	0.28142	0.7561	0.93651	0.92956	0.96458	0.87905
yolov9_l	62	0.38411	0.21273	0.80286	0.37614	0.29431	0.7524	0.92717	0.94127	0.96654	0.88672
yolov9_l	63	0.38256	0.2106	0.80211	0.37766	0.29204	0.75346	0.93695	0.94053	0.95754	0.87652
yolov9_l	64	0.37993	0.20871	0.80158	0.37359	0.28158	0.752	0.93461	0.94452	0.966	0.88512
yolov9_l	65	0.37684	0.20328	0.80157	0.37243	0.25844	0.75226	0.95566	0.94623	0.96304	0.88609
yolov9_l	66	0.37476	0.20437	0.79925	0.37528	0.26536	0.75135	0.95267	0.9476	0.96709	0.88587
yolov9_l	67	0.38131	0.20796	0.80355	0.38051	0.29863	0.75418	0.92102	0.94691	0.95761	0.87751
yolov9_l	68	0.37877	0.20297	0.801	0.37979	0.25785	0.75347	0.94572	0.94763	0.96645	0.88606
yolov9_l	69	0.37978	0.19989	0.80167	0.37413	0.26917	0.75113	0.92838	0.94746	0.96534	0.88723
yolov9_l	70	0.37306	0.19266	0.79839	0.3748	0.27842	0.75173	0.93784	0.93982	0.95953	0.88006
yolov9_l	71	0.37655	0.19929	0.80261	0.38127	0.27383	0.75364	0.93998	0.93307	0.95768	0.87589
yolov9_l	72	0.37577	0.19647	0.79822	0.37592	0.26199	0.7528	0.92247	0.95483	0.96271	0.87856
yolov9_l	73	0.38217	0.19575	0.80138	0.37877	0.25983	0.75494	0.94211	0.94726	0.97038	0.89023
yolov9_l	74	0.37785	0.19667	0.80167	0.37598	0.27337	0.75198	0.95191	0.92202	0.97172	0.89053
yolov9_l	75	0.37119	0.1933	0.79798	0.37415	0.2657	0.75208	0.94178	0.9405	0.9643	0.88385
yolov9_l	76	0.37225	0.19601	0.8008	0.37162	0.27724	0.7519	0.94025	0.92509	0.96504	0.88677
yolov9_l	77	0.37208	0.19762	0.80039	0.37564	0.28087	0.75284	0.93506	0.94093	0.96709	0.88811
yolov9_l	78	0.37016	0.18947	0.79899	0.37493	0.28672	0.75214	0.92839	0.94117	0.96043	0.8801
yolov9_l	79	0.37003	0.19223	0.80012	0.37344	0.27321	0.75213	0.95176	0.92996	0.96158	0.88302
yolov9_l	80	0.37004	0.18902	0.79884	0.38082	0.28428	0.75441	0.92904	0.94049	0.95068	0.8715
yolov9_l	81	0.36621	0.19035	0.79919	0.37682	0.2881	0.75265	0.93416	0.94082	0.95818	0.87876
yolov9_l	82	0.3699	0.19372	0.80021	0.37693	0.26403	0.75218	0.94263	0.94796	0.96773	0.88595
yolov9_l	83	0.36683	0.18712	0.79898	0.37429	0.25108	0.75308	0.9441	0.9464	0.97065	0.88915
yolov9_l	84	0.36461	0.18544	0.79883	0.37871	0.27597	0.75516	0.94331	0.9391	0.96162	0.88157
yolov9_l	85	0.36691	0.18637	0.79915	0.38036	0.26351	0.75372	0.94207	0.94776	0.96398	0.8846
yolov9_l	86	0.36393	0.18282	0.79994	0.37921	0.24914	0.75285	0.9464	0.95159	0.96984	0.88946
yolov9_l	87	0.3653	0.18198	0.79911	0.37605	0.245	0.75302	0.94711	0.95446	0.97218	0.88953
yolov9_x	1	0.47579	0.75259	0.93093	0.42309	1.05614	0.85035	0.84654	0.83755	0.89784	0.7972
yolov9_x	2	0.46683	0.48445	0.9208	0.42648	0.49044	0.85024	0.8323	0.85277	0.88816	0.79209
yolov9_x	3	0.46944	0.45078	0.9269	0.43491	0.62249	0.86331	0.81786	0.80223	0.85998	0.75811
yolov9_x	4	0.46234	0.45622	0.92245	0.41243	0.40223	0.84759	0.86253	0.91627	0.94083	0.84152
yolov9_x	5	0.44673	0.38408	0.91354	0.40501	0.3478	0.84345	0.89651	0.91614	0.95072	0.85923
yolov9_x	6	0.44384	0.39338	0.90912	0.40884	0.52138	0.83994	0.84989	0.85677	0.90996	0.81864
yolov9_x	7	0.4382	0.40574	0.90519	0.40224	0.42241	0.84216	0.8668	0.89062	0.92711	0.83584
yolov9_x	8	0.43765	0.36451	0.90914	0.39788	0.62566	0.83072	0.83452	0.81864	0.89406	0.80524
yolov9_x	9	0.43958	0.36945	0.90579	0.39032	0.32184	0.82732	0.92309	0.91842	0.95625	0.86776
yolov9_x	10	0.43478	0.34958	0.90222	0.39647	0.39294	0.83114	0.87834	0.91644	0.95517	0.86488
yolov9_x	11	0.42992	0.34816	0.89888	0.40022	0.37215	0.83795	0.88914	0.88813	0.94282	0.85439
yolov9_x	12	0.43059	0.33991	0.90164	0.39664	0.44259	0.83367	0.84707	0.9124	0.93777	0.84744
yolov9_x	13	0.4246	0.33607	0.89828	0.39108	0.56083	0.83288	0.88611	0.91773	0.9539	0.86412
yolov9_x	14	0.42483	0.32827	0.8962	0.39343	0.35889	0.83046	0.90964	0.87677	0.94471	0.85388
yolov9_x	15	0.42616	0.31952	0.90205	0.38792	0.33035	0.8283	0.92256	0.92744	0.95504	0.86887
yolov9_x	16	0.4237	0.32055	0.89548	0.38578	0.31451	0.82632	0.92433	0.90677	0.95907	0.86871
yolov9_x	17	0.42649	0.31028	0.89893	0.38253	0.31143	0.82858	0.91769	0.92314	0.95218	0.86534
yolov9_x	18	0.41661	0.29669	0.89273	0.38495	0.32297	0.82784	0.898	0.9297	0.95112	0.86335
yolov9_x	19	0.41778	0.30453	0.8925	0.39081	0.38823	0.83072	0.88901	0.90738	0.9386	0.85232
yolov9_x	20	0.42517	0.30583	0.89684	0.39305	0.33404	0.83317	0.907	0.91444	0.95162	0.86272
yolov9_x	21	0.42239	0.29916	0.89685	0.3886	0.34342	0.82882	0.91559	0.90079	0.95769	0.8702
yolov9_x	22	0.42021	0.28547	0.89137	0.38385	0.37463	0.82823	0.896	0.89876	0.94712	0.86125
yolov9_x	23	0.41853	0.29039	0.89486	0.39222	0.31405	0.83575	0.89495	0.94393	0.95426	0.86274
yolov9_x	24	0.42001	0.29941	0.89353	0.38137	0.29463	0.8298	0.91652	0.9344	0.95828	0.87537
yolov9_x	25	0.41643	0.29128	0.89336	0.37807	0.45169	0.82441	0.84806	0.87136	0.90839	0.82822
yolov9_x	26	0.41317	0.29025	0.89108	0.3865	0.28696	0.82523	0.93469	0.92756	0.96346	0.87483
yolov9_x	27	0.41016	0.27854	0.88816	0.38374	0.30648	0.82811	0.92493	0.92586	0.95389	0.87317
yolov9_x	28	0.40973	0.27711	0.88915	0.38452	0.30009	0.82527	0.91046	0.92948	0.95789	0.87089
yolov9_x	29	0.41376	0.27567	0.89143	0.38981	0.35209	0.82576	0.90997	0.90122	0.95231	0.86234
yolov9_x	30	0.40694	0.26548	0.88743	0.37861	0.33771	0.82322	0.91485	0.90786	0.95695	0.87307
yolov9_x	31	0.40667	0.26792	0.8859	0.37901	0.32133	0.82426	0.91381	0.93436	0.96156	0.8788
yolov9_x	32	0.4118	0.26399	0.88982	0.39649	0.32619	0.83557	0.91694	0.92895	0.96417	0.87554
yolov9_x	33	0.40598	0.25855	0.8857	0.37827	0.2866	0.82602	0.93677	0.92843	0.96333	0.88323
yolov9_x	34	0.41113	0.27051	0.88814	0.38122	0.32143	0.82774	0.91218	0.90784	0.94842	0.86803
yolov9_x	35	0.41006	0.27368	0.89038	0.38493	0.3136	0.82727	0.94086	0.90929	0.95591	0.87275
yolov9_x	36	0.40761	0.2629	0.88637	0.38207	0.30219	0.82764	0.92965	0.92158	0.95686	0.87208
yolov9_x	37	0.41052	0.26852	0.88827	0.38309	0.29691	0.82697	0.92495	0.93677	0.95972	0.87703
yolov9_x	38	0.41564	0.26223	0.88988	0.37645	0.28175	0.82364	0.93507	0.93936	0.96209	0.88037
yolov9_x	39	0.40557	0.24734	0.88336	0.38529	0.28783	0.82843	0.93751	0.93904	0.96452	0.87891
yolov9_x	40	0.40889	0.2502	0.8872	0.38114	0.29031	0.82561	0.94211	0.92499	0.96052	0.87828
yolov9_x	41	0.40533	0.32958	0.88415	0.3846	0.33294	0.82324	0.9348	0.9093	0.95744	0.87194
yolov9_x	42	0.40535	0.24874	0.88465	0.38658	0.29472	0.8217	0.93378	0.92201	0.95473	0.87215
yolov9_x	43	0.40319	0.24172	0.88393	0.37876	0.30392	0.82375	0.93001	0.93397	0.95507	0.87108
yolov9_x	44	0.39879	0.24543	0.88387	0.37869	0.29256	0.82406	0.92233	0.93913	0.96326	0.88063
yolov9_x	45	0.40359	0.24742	0.88437	0.38262	0.29647	0.82652	0.93159	0.93545	0.96114	0.87567
yolov9_x	46	0.40359	0.24367	0.88524	0.37582	0.29766	0.82409	0.9252	0.93197	0.96199	0.87919
yolov9_x	47	0.3985	0.24296	0.88306	0.38478	0.33482	0.82527	0.91106	0.91572	0.94205	0.8577
yolov9_x	48	0.4018	0.24974	0.887	0.37811	0.28692	0.8229	0.94041	0.93591	0.96185	0.88136
yolov9_x	49	0.39698	0.23545	0.88169	0.37458	0.27853	0.82327	0.9435	0.93684	0.96345	0.88277
yolov9_x	50	0.39395	0.2374	0.88086	0.37555	0.30193	0.82404	0.92838	0.93902	0.95853	0.8765
yolov9_x	51	0.3916	0.23003	0.88042	0.37614	0.30572	0.82416	0.93322	0.9317	0.96014	0.88179
yolov9_x	52	0.39493	0.23152	0.88252	0.37682	0.29247	0.82288	0.9357	0.93716	0.95822	0.87633
yolov9_x	53	0.39702	0.22974	0.88408	0.38008	0.31003	0.82752	0.90254	0.95405	0.95658	0.87369
yolov9_x	54	0.39313	0.22237	0.88234	0.37553	0.28485	0.82257	0.92486	0.94626	0.96065	0.87885
yolov9_x	55	0.39083	0.2243	0.88095	0.37899	0.28614	0.8241	0.93391	0.93678	0.95597	0.87373
yolov9_x	56	0.39244	0.22705	0.877	0.37537	0.29558	0.82185	0.92208	0.93592	0.95746	0.87886
yolov9_x	57	0.38881	0.22651	0.8758	0.37536	0.29142	0.81831	0.92309	0.94073	0.95856	0.87765
yolov9_x	58	0.39393	0.23268	0.88086	0.37591	0.2841	0.81918	0.93699	0.92238	0.95882	0.87749
yolov9_x	59	0.39628	0.22681	0.88254	0.37814	0.28206	0.8232	0.94255	0.94192	0.96245	0.88272
yolov9_x	60	0.38993	0.2214	0.87898	0.37883	0.28245	0.82152	0.94604	0.9293	0.96097	0.88057
yolov9_x	61	0.38816	0.21718	0.87813	0.37729	0.28212	0.82298	0.94131	0.93946	0.9627	0.88145
yolov9_x	62	0.38974	0.21674	0.87841	0.38148	0.28287	0.82461	0.94148	0.95188	0.95468	0.87329
yolov9_x	63	0.38871	0.21856	0.87632	0.37534	0.32923	0.82017	0.92421	0.92897	0.95563	0.87639
yolov10_n	1	0.53713	1.17172	0.7959	0.47086	0.67357	0.72965	0.67597	0.76251	0.79798	0.70501
yolov10_n	2	0.52416	0.6481	0.79222	0.46244	0.56653	0.73119	0.73439	0.8072	0.84374	0.74516
yolov10_n	3	0.51846	0.55645	0.79309	0.46557	0.46149	0.73047	0.78191	0.83532	0.88035	0.77725
yolov10_n	4	0.52448	0.47679	0.79134	0.46253	0.43558	0.72856	0.78408	0.85006	0.88819	0.78716
yolov10_n	5	0.51189	0.44551	0.79145	0.44951	0.40728	0.7286	0.81928	0.84169	0.88863	0.79276
yolov10_n	6	0.49689	0.41044	0.7891	0.44037	0.42114	0.7285	0.83605	0.85234	0.90648	0.81015
yolov10_n	7	0.49291	0.40292	0.78826	0.42612	0.42269	0.72618	0.85648	0.83742	0.91116	0.81591
yolov10_n	8	0.47272	0.36915	0.7861	0.41921	0.35158	0.72526	0.84023	0.88894	0.92251	0.82539
yolov10_n	9	0.4808	0.36755	0.78816	0.43919	0.37439	0.72784	0.82289	0.89218	0.91256	0.81142
yolov10_n	10	0.47856	0.34056	0.78609	0.43801	0.42113	0.72706	0.82265	0.87174	0.90372	0.80707
yolov10_n	11	0.46799	0.33337	0.78579	0.41657	0.34001	0.7248	0.86935	0.89886	0.92873	0.8336
yolov10_n	12	0.46603	0.31713	0.78491	0.42196	0.4304	0.72442	0.81724	0.87512	0.90873	0.81383
yolov10_n	13	0.46943	0.31638	0.78593	0.42833	0.43328	0.72587	0.86082	0.83471	0.90805	0.81448
yolov10_n	14	0.46847	0.31625	0.78271	0.42098	0.35794	0.72528	0.87913	0.86833	0.91859	0.82706
yolov10_n	15	0.45909	0.31461	0.78289	0.4205	0.34671	0.72478	0.8873	0.88871	0.93541	0.84004
yolov10_n	16	0.46997	0.30098	0.78646	0.42874	0.38579	0.72495	0.85418	0.89509	0.93257	0.83288
yolov10_n	17	0.46245	0.27982	0.78397	0.41692	0.32518	0.72432	0.88001	0.90269	0.94066	0.84492
yolov10_n	18	0.45782	0.27152	0.78617	0.40929	0.30449	0.72558	0.89471	0.89854	0.93794	0.84573
yolov10_n	19	0.4578	0.27514	0.78389	0.41575	0.33233	0.72481	0.86574	0.91093	0.92919	0.84063
yolov10_n	20	0.45797	0.26817	0.78176	0.42101	0.32414	0.72566	0.88387	0.90722	0.93995	0.84432
yolov10_n	21	0.46451	0.25856	0.78521	0.43226	0.28143	0.72535	0.91169	0.91693	0.95502	0.85532
yolov10_n	22	0.45724	0.24863	0.78442	0.40301	0.28996	0.72416	0.90962	0.90865	0.94514	0.85463
yolov10_n	23	0.45081	0.24875	0.78302	0.40554	0.30223	0.72428	0.91024	0.90151	0.94859	0.85721
yolov10_n	24	0.44876	0.25456	0.78334	0.42135	0.30499	0.72477	0.89218	0.90096	0.9396	0.84634
yolov10_n	25	0.45088	0.2463	0.78427	0.40473	0.29736	0.72424	0.9151	0.90442	0.95104	0.86105
yolov10_n	26	0.45033	0.24254	0.78439	0.42407	0.2866	0.72513	0.90451	0.92653	0.955	0.85911
yolov10_n	27	0.43889	0.2304	0.77965	0.41284	0.30277	0.72316	0.90722	0.91649	0.94987	0.85654
yolov10_n	28	0.44491	0.23571	0.78243	0.41114	0.28604	0.72329	0.90263	0.91943	0.94962	0.8566
yolov10_n	29	0.44461	0.23034	0.78116	0.40204	0.28454	0.72312	0.90125	0.9066	0.95118	0.86049
yolov10_n	30	0.43974	0.2263	0.78226	0.41842	0.29444	0.72382	0.91423	0.91698	0.95172	0.85645
yolov10_n	31	0.43979	0.22651	0.78158	0.41099	0.28652	0.72336	0.93009	0.90185	0.94427	0.85349
yolov10_n	32	0.43907	0.22086	0.78161	0.40488	0.33773	0.72255	0.88743	0.93217	0.94246	0.85385
yolov10_n	33	0.43795	0.22276	0.78009	0.39637	0.27474	0.72257	0.91737	0.90638	0.94789	0.86156
yolov10_n	34	0.43752	0.22511	0.78331	0.40485	0.2646	0.72277	0.92832	0.9253	0.95781	0.86946
yolov10_n	35	0.43441	0.22188	0.78314	0.40196	0.26333	0.72272	0.92521	0.91925	0.96321	0.87502
yolov10_n	36	0.43173	0.21697	0.78136	0.39703	0.28256	0.72244	0.90572	0.93215	0.95266	0.86278
yolov10_n	37	0.43643	0.21499	0.78276	0.38774	0.3205	0.72148	0.90032	0.90229	0.94611	0.8599
yolov10_n	38	0.43522	0.21813	0.78211	0.3931	0.30926	0.7217	0.90984	0.91232	0.94272	0.85649
yolov10_n	39	0.42912	0.21579	0.78175	0.40138	0.27812	0.72184	0.90297	0.93568	0.95067	0.86163
yolov10_n	40	0.43776	0.20715	0.77992	0.41036	0.34184	0.72269	0.90164	0.91997	0.94911	0.85672
yolov10_n	41	0.43442	0.26083	0.77811	0.40392	0.28445	0.72375	0.89412	0.92483	0.95039	0.86388
yolov10_n	42	0.43331	0.2057	0.78155	0.39818	0.28899	0.72119	0.90997	0.92717	0.9577	0.87125
yolov10_n	43	0.43157	0.19574	0.78068	0.3892	0.29194	0.72076	0.90674	0.9231	0.95355	0.86844
yolov10_n	44	0.42898	0.1934	0.77891	0.38543	0.2887	0.72132	0.91582	0.92022	0.94691	0.8656
yolov10_n	45	0.426	0.19379	0.78148	0.39307	0.2716	0.72184	0.91889	0.92766	0.95625	0.87168
yolov10_n	46	0.42835	0.19626	0.77958	0.39356	0.27219	0.72229	0.917	0.92422	0.95603	0.86954
yolov10_n	47	0.42203	0.18481	0.7788	0.41136	0.29759	0.72304	0.9132	0.92692	0.95474	0.86397
yolov10_n	48	0.41974	0.19299	0.77767	0.38863	0.29097	0.7208	0.91546	0.92421	0.95385	0.86968
yolov10_n	49	0.41363	0.18717	0.77885	0.39146	0.31246	0.72183	0.90716	0.91894	0.95108	0.86713
yolov10_n	50	0.4145	0.19061	0.77891	0.4047	0.30084	0.72358	0.90551	0.93964	0.95555	0.86528
yolov10_n	51	0.42525	0.20063	0.77819	0.39152	0.30314	0.72066	0.91346	0.92194	0.94824	0.8654
yolov10_n	52	0.41789	0.19215	0.77931	0.39445	0.29103	0.72071	0.90103	0.9448	0.96249	0.87484
yolov10_n	53	0.41746	0.18628	0.7792	0.39318	0.29685	0.72084	0.93004	0.91692	0.95623	0.87071
yolov10_n	54	0.41982	0.18707	0.77896	0.40218	0.26997	0.72144	0.92641	0.92407	0.96274	0.87413
yolov10_n	55	0.41398	0.18416	0.77836	0.38826	0.28156	0.72125	0.92747	0.9345	0.959	0.87535
yolov10_n	56	0.42012	0.18043	0.78004	0.39435	0.26486	0.72169	0.91942	0.93511	0.9557	0.87553
yolov10_n	57	0.4076	0.17345	0.77874	0.38886	0.25492	0.7204	0.92815	0.94252	0.95383	0.87006
yolov10_n	58	0.41532	0.17577	0.78093	0.39939	0.29491	0.72075	0.9087	0.93758	0.95084	0.86469
yolov10_n	59	0.41241	0.1723	0.77938	0.40089	0.30676	0.72164	0.90635	0.93856	0.94649	0.86222
yolov10_n	60	0.40821	0.17203	0.7787	0.39193	0.29712	0.72117	0.92978	0.91851	0.95782	0.87421
yolov10_n	61	0.40834	0.17528	0.778	0.38744	0.27062	0.72109	0.92658	0.93911	0.96327	0.87866
yolov10_n	62	0.4004	0.16755	0.77974	0.38893	0.27595	0.72107	0.9262	0.94194	0.96194	0.88193
yolov10_n	63	0.40375	0.17184	0.77764	0.39089	0.28435	0.72106	0.92271	0.93455	0.95436	0.87207
yolov10_n	64	0.40426	0.17038	0.77761	0.39513	0.28519	0.72168	0.92366	0.91393	0.95517	0.86799
yolov10_n	65	0.40246	0.16523	0.7749	0.39119	0.26396	0.7212	0.92482	0.93926	0.95931	0.87577
yolov10_n	66	0.40469	0.16739	0.77824	0.39651	0.28858	0.72376	0.93843	0.91316	0.95683	0.87644
yolov10_n	67	0.40296	0.16336	0.7781	0.38896	0.25625	0.7219	0.93573	0.94011	0.96421	0.88428
yolov10_n	68	0.39748	0.16221	0.77552	0.39122	0.30034	0.72291	0.91126	0.93922	0.9567	0.87424
yolov10_n	69	0.40117	0.15922	0.77768	0.38904	0.31193	0.7215	0.90522	0.93495	0.95242	0.87331
yolov10_n	70	0.3973	0.16638	0.77934	0.39071	0.29251	0.72141	0.93216	0.92845	0.95009	0.8682
yolov10_n	71	0.39441	0.16023	0.77765	0.3864	0.27713	0.72083	0.9347	0.93016	0.95873	0.87623
yolov10_n	72	0.40073	0.1624	0.78037	0.39461	0.30104	0.72162	0.93141	0.93104	0.9542	0.87249
yolov10_n	73	0.40403	0.164	0.78089	0.39032	0.26011	0.72162	0.94419	0.92678	0.96404	0.88055
yolov10_n	74	0.39711	0.15396	0.77659	0.39259	0.25981	0.72131	0.92393	0.94727	0.9594	0.8766
yolov10_n	75	0.39625	0.15604	0.77569	0.38922	0.28064	0.72189	0.94345	0.92529	0.95548	0.87456
yolov10_n	76	0.3947	0.15286	0.77733	0.38509	0.28205	0.72148	0.93541	0.92457	0.95729	0.8767
yolov10_n	77	0.39234	0.15837	0.77897	0.39222	0.27079	0.72102	0.92303	0.9433	0.9577	0.87561
yolov10_n	78	0.39125	0.15266	0.77757	0.37985	0.26321	0.72079	0.94497	0.93402	0.96011	0.87931
yolov10_n	79	0.3881	0.15294	0.7788	0.38838	0.27852	0.72176	0.93896	0.94305	0.96078	0.87843
yolov10_n	80	0.39003	0.14448	0.77806	0.39029	0.28359	0.72154	0.92575	0.94211	0.95596	0.87396
yolov10_n	81	0.39117	0.14417	0.77606	0.38327	0.29137	0.72087	0.93802	0.93799	0.95547	0.87591
yolov10_n	82	0.38044	0.14838	0.77526	0.38649	0.2851	0.72237	0.91974	0.94126	0.95089	0.87169
yolov10_n	83	0.38321	0.14708	0.77709	0.38316	0.28685	0.72119	0.92649	0.94089	0.9494	0.87022
yolov10_n	84	0.38124	0.14859	0.7746	0.38635	0.2971	0.72339	0.94391	0.93182	0.95256	0.87049
yolov10_n	85	0.38597	0.14755	0.77622	0.3853	0.3083	0.72171	0.92167	0.93784	0.94832	0.86752
yolov10_n	86	0.38837	0.14832	0.77763	0.38926	0.32303	0.72196	0.92144	0.93878	0.94654	0.86479
yolov10_n	87	0.38498	0.14141	0.77744	0.38814	0.31383	0.72151	0.93226	0.92973	0.95158	0.86923
yolov10_n	88	0.39569	0.14125	0.77486	0.38917	0.30701	0.72143	0.93032	0.93136	0.95452	0.87179
yolov10_n	89	0.3894	0.14194	0.77648	0.38232	0.30892	0.7215	0.93057	0.93692	0.9571	0.87968
yolov10_n	90	0.37559	0.13653	0.77388	0.38261	0.30162	0.72106	0.92744	0.94214	0.95703	0.88078
yolov10_n	91	0.37266	0.14018	0.77604	0.38144	0.29315	0.72157	0.93366	0.92967	0.95444	0.87745
yolov10_n	92	0.37677	0.13937	0.77474	0.38751	0.30136	0.72168	0.91294	0.94484	0.95544	0.87358
yolov10_n	93	0.37655	0.13891	0.77569	0.38385	0.2908	0.72174	0.91844	0.94617	0.95498	0.8771
yolov10_n	94	0.38202	0.13945	0.77673	0.38272	0.29654	0.72116	0.93242	0.93244	0.95344	0.8739
yolov10_n	95	0.36624	0.13544	0.77434	0.37914	0.29802	0.72077	0.93662	0.9425	0.95964	0.88051
yolov10_n	96	0.36832	0.13448	0.77566	0.38971	0.29454	0.722	0.93567	0.93549	0.95695	0.87613
yolov10_n	97	0.37254	0.13514	0.77514	0.3868	0.28371	0.72146	0.94153	0.93077	0.95848	0.87631
yolov10_s	1	0.53381	0.91128	0.85117	0.48406	0.59558	0.78749	0.76412	0.78725	0.84204	0.72999
yolov10_s	2	0.52243	0.49085	0.84338	0.46729	0.50457	0.77647	0.8176	0.7966	0.86202	0.75784
yolov10_s	3	0.51149	0.43565	0.83785	0.46525	0.38793	0.78807	0.82757	0.8495	0.89105	0.78502
yolov10_s	4	0.49994	0.39643	0.83448	0.46081	0.33617	0.78239	0.87342	0.894	0.92912	0.8179
yolov10_s	5	0.50416	0.37133	0.83629	0.45369	0.33851	0.78012	0.87175	0.89257	0.93318	0.82345
yolov10_s	6	0.50271	0.33855	0.83657	0.46144	0.33139	0.78358	0.86842	0.87686	0.92313	0.8099
yolov10_s	7	0.49911	0.3519	0.83559	0.44603	0.32005	0.7795	0.88521	0.86015	0.92798	0.82006
yolov10_s	8	0.48405	0.32511	0.83122	0.4412	0.515	0.77947	0.80192	0.87846	0.92142	0.81471
yolov10_s	9	0.47966	0.31586	0.82896	0.42844	0.37018	0.77687	0.83464	0.87355	0.90607	0.81264
yolov10_s	10	0.47261	0.30022	0.82908	0.43491	0.32505	0.77732	0.88076	0.8782	0.92842	0.82579
yolov10_s	11	0.47807	0.31032	0.82713	0.4401	0.4175	0.77643	0.82003	0.86842	0.90443	0.80108
yolov10_s	12	0.46579	0.28902	0.82601	0.43823	0.33232	0.77588	0.86597	0.8912	0.92719	0.82274
yolov10_s	13	0.47142	0.29709	0.82555	0.42464	0.34615	0.77369	0.89391	0.87835	0.94182	0.8418
yolov10_s	14	0.4656	0.28954	0.82364	0.42217	0.32625	0.77503	0.8871	0.90497	0.9351	0.83556
yolov10_s	15	0.46367	0.27543	0.82539	0.42861	0.31416	0.77454	0.9132	0.88765	0.94618	0.84262
yolov10_s	16	0.46111	0.27979	0.82252	0.42474	0.28952	0.77357	0.87423	0.91483	0.94297	0.84678
yolov10_s	17	0.45222	0.26448	0.82061	0.41252	0.28741	0.7732	0.84989	0.91673	0.94166	0.84456
yolov10_s	18	0.45052	0.24809	0.82038	0.42222	0.29449	0.77459	0.87108	0.91672	0.94516	0.84471
yolov10_s	19	0.46212	0.24987	0.8252	0.4172	0.31138	0.77264	0.88352	0.90763	0.93771	0.84338
yolov10_s	20	0.45618	0.2604	0.8229	0.4215	0.32485	0.77509	0.88115	0.89158	0.93461	0.8391
yolov10_s	21	0.44876	0.2411	0.81901	0.40786	0.30374	0.77011	0.88621	0.89646	0.94003	0.845
yolov10_s	22	0.45582	0.23436	0.82429	0.42905	0.31098	0.77524	0.87956	0.91714	0.94958	0.8499
yolov10_s	23	0.449	0.24288	0.82029	0.41601	0.27128	0.77112	0.90918	0.91089	0.94952	0.85405
yolov10_s	24	0.44849	0.2413	0.81785	0.41497	0.26895	0.76972	0.9079	0.91453	0.94491	0.85118
yolov10_s	25	0.45099	0.22485	0.81952	0.42068	0.27138	0.77079	0.91491	0.9045	0.94589	0.84491
yolov10_s	26	0.44475	0.2297	0.81872	0.43126	0.27954	0.77353	0.93297	0.90393	0.95323	0.85137
yolov10_s	27	0.44031	0.22153	0.81816	0.41078	0.26859	0.7718	0.93657	0.91133	0.95396	0.85696
yolov10_s	28	0.44152	0.22473	0.82109	0.41081	0.28754	0.7716	0.91843	0.9122	0.95223	0.85808
yolov10_s	29	0.44036	0.2212	0.81772	0.40782	0.29252	0.76895	0.89773	0.919	0.94732	0.85351
yolov10_s	30	0.43212	0.22249	0.8166	0.40758	0.29141	0.77014	0.9238	0.89842	0.94787	0.85182
yolov10_s	31	0.43213	0.21913	0.81469	0.40586	0.2684	0.7677	0.90951	0.9109	0.94714	0.85647
yolov10_s	32	0.43037	0.21872	0.81533	0.40195	0.27686	0.76758	0.92623	0.89917	0.95162	0.8602
yolov10_s	33	0.42988	0.20248	0.81739	0.40907	0.27673	0.76755	0.89711	0.91206	0.95064	0.85583
yolov10_s	34	0.43287	0.21614	0.81609	0.40613	0.32474	0.76956	0.92044	0.89902	0.94543	0.85259
yolov10_s	35	0.42602	0.20795	0.81523	0.40018	0.31761	0.76825	0.89812	0.90787	0.95127	0.85831
yolov10_s	36	0.42237	0.20328	0.81402	0.40348	0.2668	0.76734	0.90831	0.92862	0.95777	0.86357
yolov10_s	37	0.42246	0.19479	0.81454	0.39726	0.23982	0.76703	0.91756	0.94415	0.95962	0.87036
yolov10_s	38	0.43011	0.20167	0.81546	0.40501	0.30126	0.76724	0.90779	0.91735	0.95304	0.86068
yolov10_s	39	0.42701	0.21006	0.81424	0.40218	0.25719	0.76871	0.91942	0.93221	0.95928	0.86621
yolov10_s	40	0.4214	0.2008	0.81307	0.39508	0.25108	0.76687	0.94486	0.92216	0.95788	0.86944
yolov10_s	41	0.41003	0.20359	0.80895	0.39522	0.26524	0.76687	0.90058	0.93171	0.95435	0.86685
yolov10_s	42	0.41834	0.18734	0.81401	0.40122	0.25995	0.76593	0.93403	0.93007	0.95327	0.86346
yolov10_s	43	0.41528	0.17859	0.81191	0.39463	0.23236	0.76724	0.93697	0.93188	0.96802	0.88018
yolov10_s	44	0.41059	0.17888	0.81008	0.3977	0.25521	0.76774	0.9219	0.9178	0.95409	0.86835
yolov10_s	45	0.41354	0.17639	0.8112	0.39949	0.26841	0.76737	0.92111	0.92635	0.95021	0.85739
yolov10_s	46	0.42094	0.17859	0.81316	0.41013	0.27376	0.76984	0.93376	0.91698	0.95679	0.86439
yolov10_s	47	0.42018	0.17267	0.81354	0.40574	0.26888	0.76852	0.93446	0.91898	0.96027	0.86905
yolov10_s	48	0.41698	0.17311	0.81077	0.40247	0.26779	0.7694	0.91984	0.91885	0.95243	0.86301
yolov10_s	49	0.40694	0.16844	0.81124	0.39196	0.24375	0.7657	0.93446	0.93059	0.96311	0.87146
yolov10_s	50	0.40354	0.16685	0.81024	0.3871	0.26641	0.76578	0.93315	0.92781	0.94942	0.86094
yolov10_s	51	0.4077	0.17177	0.80925	0.38633	0.25793	0.76363	0.93165	0.9178	0.95848	0.8749
yolov10_s	52	0.40707	0.16691	0.81246	0.38941	0.25351	0.76507	0.93122	0.92582	0.95708	0.87118
yolov10_s	53	0.4068	0.16699	0.81031	0.39207	0.29027	0.76445	0.89782	0.93446	0.95444	0.86906
yolov10_s	54	0.40962	0.17354	0.80949	0.39605	0.26384	0.76922	0.93608	0.9258	0.95999	0.86916
yolov10_s	55	0.40181	0.16442	0.80928	0.39032	0.24848	0.76606	0.932	0.92414	0.95956	0.87308
yolov10_s	56	0.40036	0.16644	0.80781	0.39519	0.26251	0.76596	0.93941	0.91629	0.95766	0.87443
yolov10_s	57	0.40029	0.16379	0.80514	0.39675	0.26116	0.76777	0.92209	0.93709	0.95951	0.87111
yolov10_s	58	0.40203	0.16507	0.80765	0.38972	0.26362	0.76486	0.93931	0.9116	0.95716	0.87204
yolov10_s	59	0.40302	0.15945	0.80691	0.39733	0.3048	0.76704	0.91329	0.90602	0.94456	0.85636
yolov10_s	60	0.39966	0.16002	0.80867	0.39658	0.26134	0.76896	0.92505	0.93111	0.96008	0.87903
yolov10_s	61	0.39547	0.15757	0.8064	0.39164	0.2602	0.76502	0.92175	0.92775	0.95817	0.87467
yolov10_s	62	0.39499	0.1606	0.80827	0.3905	0.27863	0.76478	0.92039	0.93542	0.95488	0.87123
yolov10_s	63	0.39482	0.15921	0.80478	0.39254	0.2795	0.7656	0.90862	0.91848	0.94184	0.85709
yolov10_s	64	0.39451	0.15472	0.80425	0.39064	0.26459	0.76557	0.93271	0.93201	0.95863	0.8753
yolov10_s	65	0.39031	0.15244	0.80553	0.39375	0.24886	0.76557	0.93771	0.91313	0.96018	0.87648
yolov10_s	66	0.39358	0.15348	0.80501	0.39891	0.27377	0.76736	0.94555	0.92372	0.95791	0.87025
yolov10_s	67	0.39442	0.15532	0.80737	0.38848	0.25254	0.76552	0.94511	0.92591	0.9602	0.87454
yolov10_s	68	0.3896	0.15823	0.80335	0.38932	0.23429	0.76388	0.94432	0.93803	0.96573	0.88048
yolov10_s	69	0.38624	0.1571	0.804	0.38162	0.25249	0.76382	0.94599	0.91829	0.96036	0.87882
yolov10_s	70	0.38487	0.15457	0.80168	0.38525	0.27323	0.76617	0.93056	0.9322	0.96277	0.87725
yolov10_s	71	0.38486	0.15956	0.80404	0.38963	0.29504	0.76507	0.91887	0.92398	0.96316	0.87597
yolov10_s	72	0.3848	0.15566	0.80366	0.39109	0.28187	0.76585	0.93145	0.91144	0.95092	0.86803
yolov10_s	73	0.38272	0.14654	0.80655	0.38953	0.27288	0.7666	0.92959	0.93519	0.95934	0.87682
yolov10_s	74	0.37941	0.14437	0.80198	0.38751	0.30103	0.76565	0.92098	0.92697	0.95942	0.87986
yolov10_s	75	0.37503	0.14448	0.79988	0.38449	0.25353	0.76393	0.93696	0.92504	0.95937	0.87519
yolov10_s	76	0.37488	0.14184	0.80259	0.3855	0.24645	0.76443	0.93223	0.93352	0.96045	0.87765
yolov10_s	77	0.37263	0.13824	0.80171	0.38608	0.2505	0.76285	0.94161	0.92343	0.95461	0.87258
yolov10_s	78	0.37053	0.13413	0.79973	0.38845	0.26502	0.76666	0.92802	0.93343	0.95482	0.87229
yolov10_s	79	0.37095	0.13672	0.80119	0.39591	0.26162	0.76714	0.93303	0.92633	0.95767	0.87
yolov10_s	80	0.37216	0.13514	0.79925	0.39283	0.25937	0.76494	0.91808	0.94748	0.96198	0.87722
yolov10_s	81	0.36767	0.13212	0.80011	0.38857	0.25951	0.76511	0.92606	0.94231	0.95728	0.87509
yolov10_s	82	0.37022	0.13678	0.7992	0.38873	0.27151	0.76491	0.93885	0.93892	0.95586	0.8761
yolov10_s	83	0.36639	0.13468	0.80031	0.38727	0.26906	0.76522	0.93592	0.93275	0.96319	0.87966
yolov10_s	84	0.36496	0.12926	0.79927	0.39263	0.27466	0.76775	0.93636	0.92536	0.95484	0.87265
yolov10_s	85	0.36389	0.13001	0.79842	0.39825	0.30057	0.76858	0.94096	0.91182	0.95126	0.86681
yolov10_s	86	0.36209	0.13063	0.79866	0.39119	0.30416	0.76571	0.92123	0.94393	0.94266	0.86188
yolov10_s	87	0.36168	0.1278	0.79902	0.39477	0.28567	0.76728	0.93077	0.93291	0.95793	0.87439
yolov10_s	88	0.35691	0.12453	0.79739	0.39248	0.27146	0.76732	0.92587	0.94507	0.95781	0.87686
yolov10_s	89	0.35704	0.12798	0.79787	0.39203	0.28362	0.7667	0.92726	0.93505	0.95853	0.87398
yolov10_s	90	0.35874	0.12685	0.79809	0.39368	0.27852	0.76462	0.92193	0.93985	0.95706	0.87446
yolov10_s	91	0.35941	0.12647	0.79681	0.39163	0.27265	0.76619	0.93551	0.93848	0.95606	0.87521
yolov10_s	92	0.34926	0.12137	0.79472	0.38847	0.27798	0.76479	0.92779	0.93656	0.95806	0.87854
yolov10_s	93	0.34809	0.12012	0.7974	0.39371	0.28869	0.76464	0.92376	0.93482	0.95309	0.87023
yolov10_s	94	0.34853	0.12456	0.79387	0.39302	0.26689	0.76653	0.9351	0.93645	0.95457	0.87535
yolov10_s	95	0.34759	0.12291	0.79672	0.39037	0.2793	0.76551	0.93061	0.93842	0.95675	0.87268
yolov10_s	96	0.34431	0.11925	0.79296	0.39559	0.28298	0.76688	0.94073	0.93414	0.95375	0.8704
yolov10_s	97	0.3445	0.11854	0.79452	0.39502	0.29529	0.76699	0.92784	0.93535	0.95002	0.86892
yolov10_s	98	0.33871	0.11657	0.79462	0.39272	0.30837	0.76757	0.93408	0.9307	0.94656	0.86596
yolov10_m	1	0.49587	0.78657	0.83808	0.44091	0.38377	0.77324	0.84784	0.86951	0.89967	0.80509
yolov10_m	2	0.47152	0.41895	0.82595	0.42562	0.51976	0.76615	0.80672	0.84308	0.88727	0.79683
yolov10_m	3	0.47061	0.40612	0.82458	0.44248	0.35867	0.77223	0.87266	0.85949	0.92463	0.81929
yolov10_m	4	0.46658	0.34879	0.82293	0.42784	0.30755	0.76815	0.88682	0.91676	0.93998	0.83876
yolov10_m	5	0.4638	0.32267	0.82513	0.41703	0.47166	0.76519	0.82175	0.84504	0.89834	0.8029
yolov10_m	6	0.45941	0.32116	0.81971	0.42572	0.36186	0.76637	0.86396	0.89095	0.9241	0.82964
yolov10_m	7	0.45421	0.32045	0.81908	0.41657	0.31535	0.76381	0.87	0.90699	0.94295	0.84919
yolov10_m	8	0.44923	0.30554	0.81785	0.401	0.33834	0.75895	0.90647	0.8823	0.93959	0.84674
yolov10_m	9	0.45702	0.29368	0.81704	0.41987	0.31735	0.7635	0.83847	0.92582	0.94072	0.84013
yolov10_m	10	0.4521	0.28601	0.81742	0.4031	0.46871	0.75935	0.85286	0.86167	0.92021	0.83009
yolov10_m	11	0.43916	0.26872	0.81408	0.40593	0.26057	0.76264	0.91191	0.92195	0.95033	0.85639
yolov10_m	12	0.44187	0.26764	0.8143	0.40429	0.30664	0.7606	0.89899	0.90492	0.93548	0.84665
yolov10_m	13	0.43365	0.26864	0.81276	0.40812	0.26557	0.76159	0.92784	0.91016	0.94806	0.85622
yolov10_m	14	0.44198	0.26417	0.81515	0.40169	0.26455	0.75809	0.91785	0.89569	0.94993	0.8562
yolov10_m	15	0.43601	0.26265	0.8173	0.39904	0.28494	0.7582	0.90762	0.90865	0.94621	0.86407
yolov10_m	16	0.43766	0.26853	0.81301	0.39099	0.26384	0.75491	0.90859	0.92374	0.96297	0.87479
yolov10_m	17	0.43335	0.23842	0.81337	0.39771	0.30481	0.75782	0.86996	0.89105	0.92151	0.83292
yolov10_m	18	0.42787	0.23268	0.81218	0.39808	0.25349	0.75656	0.91821	0.93165	0.95854	0.8684
yolov10_m	19	0.4323	0.24608	0.8151	0.40541	0.28851	0.75921	0.89055	0.92187	0.95191	0.8649
yolov10_m	20	0.42325	0.23768	0.81079	0.39059	0.28066	0.75822	0.89779	0.9004	0.94866	0.86698
yolov10_m	21	0.42565	0.23156	0.8092	0.39662	0.27217	0.75663	0.92786	0.90094	0.94693	0.86089
yolov10_m	22	0.42877	0.23262	0.81207	0.38432	0.24695	0.75562	0.93447	0.90764	0.95465	0.8715
yolov10_m	23	0.41989	0.22914	0.81003	0.38933	0.27101	0.7561	0.90797	0.917	0.95196	0.86741
yolov10_m	24	0.4173	0.22845	0.8076	0.39041	0.25336	0.75702	0.93349	0.90898	0.95435	0.87064
yolov10_m	25	0.4228	0.22543	0.81119	0.39304	0.27893	0.75625	0.88977	0.92941	0.94477	0.85594
yolov10_m	26	0.42522	0.22545	0.81034	0.39218	0.27287	0.75602	0.90525	0.89958	0.94332	0.85917
yolov10_m	27	0.41516	0.21019	0.80838	0.38634	0.30068	0.755	0.89863	0.93287	0.95637	0.87437
yolov10_m	28	0.41903	0.21263	0.809	0.39778	0.28259	0.75699	0.92796	0.912	0.95741	0.87244
yolov10_m	29	0.42417	0.21898	0.81149	0.39106	0.26095	0.75528	0.93006	0.93378	0.95688	0.87201
yolov10_m	30	0.41586	0.20458	0.80988	0.39103	0.2668	0.75428	0.91649	0.93658	0.95803	0.87104
yolov10_m	31	0.41423	0.19921	0.80711	0.38618	0.25944	0.75381	0.9341	0.90851	0.95935	0.87655
yolov10_m	32	0.41819	0.20976	0.80813	0.38495	0.25192	0.75416	0.92831	0.92518	0.95597	0.87212
yolov10_m	33	0.41021	0.19558	0.80749	0.38986	0.26354	0.75453	0.91069	0.93969	0.95704	0.87448
yolov10_m	34	0.41324	0.18812	0.80825	0.38637	0.25726	0.75491	0.9239	0.92118	0.95833	0.87942
yolov10_m	35	0.41468	0.19676	0.81033	0.38248	0.24046	0.75533	0.94163	0.91919	0.96131	0.87765
yolov10_m	36	0.41183	0.19029	0.80662	0.38277	0.25907	0.7539	0.93062	0.93339	0.9597	0.87911
yolov10_m	37	0.41394	0.18812	0.80944	0.38482	0.23772	0.75364	0.94181	0.92221	0.96532	0.88226
yolov10_m	38	0.41457	0.18845	0.80997	0.39667	0.24228	0.75704	0.92496	0.93133	0.96306	0.87735
yolov10_m	39	0.41027	0.19011	0.80618	0.37746	0.25371	0.75236	0.93252	0.93219	0.95962	0.87998
yolov10_m	40	0.41181	0.18667	0.80762	0.38431	0.24817	0.75377	0.92006	0.93322	0.96763	0.8858
yolov10_m	41	0.40641	0.19121	0.8033	0.3811	0.24705	0.75448	0.9227	0.93925	0.96422	0.88322
yolov10_m	42	0.40656	0.17602	0.80698	0.38464	0.27821	0.75465	0.92442	0.9224	0.95511	0.87572
yolov10_m	43	0.40796	0.1785	0.80788	0.3811	0.2444	0.7538	0.92815	0.93382	0.9564	0.87777
yolov10_m	44	0.40316	0.17878	0.80635	0.38987	0.25333	0.75473	0.9189	0.93766	0.96008	0.87861
yolov10_m	45	0.40958	0.17999	0.80657	0.39066	0.24125	0.7551	0.93998	0.92423	0.96106	0.87683
yolov10_m	46	0.40539	0.17695	0.80556	0.39081	0.27803	0.75475	0.91838	0.93293	0.95557	0.87258
yolov10_m	47	0.40773	0.17159	0.8053	0.39123	0.27687	0.7548	0.93574	0.92112	0.95107	0.8682
yolov10_m	48	0.41049	0.17875	0.80611	0.3812	0.2616	0.75399	0.93407	0.91892	0.95989	0.87972
yolov10_m	49	0.4057	0.17649	0.80695	0.38617	0.25968	0.75447	0.94272	0.91951	0.96082	0.88096
yolov10_m	50	0.40853	0.1665	0.80732	0.38681	0.27782	0.75485	0.929	0.91895	0.95722	0.87474
yolov10_m	51	0.40451	0.16862	0.80564	0.38269	0.27915	0.754	0.9217	0.92989	0.95782	0.87915
yolov10_m	52	0.39778	0.16288	0.80724	0.38303	0.27357	0.75397	0.9406	0.92604	0.95643	0.87681
yolov10_m	53	0.39839	0.16866	0.80526	0.38616	0.27382	0.75346	0.94066	0.90985	0.95943	0.87701
yolov10_m	54	0.39611	0.16458	0.80342	0.38549	0.27183	0.75415	0.94228	0.91574	0.95248	0.87216
yolov10_m	55	0.39804	0.16899	0.80457	0.38522	0.28161	0.75413	0.93457	0.92242	0.95222	0.8707
yolov10_m	56	0.39704	0.15937	0.80419	0.38144	0.2262	0.75322	0.94831	0.9442	0.96678	0.88706
yolov10_m	57	0.38973	0.1559	0.80022	0.38571	0.27855	0.75387	0.92781	0.94482	0.95638	0.87354
yolov10_m	58	0.39255	0.16193	0.80251	0.38377	0.26714	0.75218	0.93309	0.93413	0.95761	0.87923
yolov10_m	59	0.39644	0.16193	0.80342	0.38505	0.2466	0.7544	0.93719	0.94007	0.96131	0.88335
yolov10_m	60	0.39242	0.16013	0.80244	0.38618	0.23943	0.75337	0.93954	0.93784	0.96522	0.88188
yolov10_m	61	0.3951	0.15967	0.80223	0.38051	0.25559	0.75189	0.93733	0.93559	0.95933	0.87853
yolov10_m	62	0.38792	0.15096	0.80257	0.38533	0.24601	0.75374	0.93084	0.94632	0.96327	0.8841
yolov10_m	63	0.38459	0.1467	0.8016	0.37987	0.2573	0.75222	0.93969	0.93306	0.96405	0.88532
yolov10_m	64	0.3841	0.14695	0.80161	0.38274	0.26226	0.75341	0.93063	0.93691	0.96104	0.88182
yolov10_m	65	0.38522	0.15307	0.80225	0.38293	0.27263	0.75308	0.93757	0.93158	0.96443	0.88288
yolov10_m	66	0.38556	0.14717	0.80119	0.39251	0.25136	0.75581	0.93922	0.94319	0.965	0.88332
yolov10_m	67	0.38539	0.14774	0.80403	0.38185	0.24632	0.75392	0.92596	0.95668	0.96767	0.89059
yolov10_m	68	0.38187	0.14827	0.8005	0.38744	0.26465	0.7547	0.93635	0.93897	0.96045	0.87863
yolov10_m	69	0.37902	0.14818	0.80099	0.37725	0.25462	0.75233	0.93611	0.93981	0.96157	0.88327
yolov10_m	70	0.37313	0.14317	0.79806	0.37626	0.25824	0.75162	0.93678	0.94211	0.95725	0.87981
yolov10_m	71	0.37732	0.14901	0.80171	0.38652	0.23264	0.7542	0.93394	0.94931	0.96709	0.88782
yolov10_m	72	0.37996	0.14775	0.79795	0.38062	0.23734	0.75363	0.9486	0.94823	0.96789	0.88993
yolov10_m	73	0.38237	0.14604	0.80099	0.38296	0.25353	0.75263	0.93044	0.9412	0.96051	0.88133
yolov10_m	74	0.38158	0.14129	0.80147	0.38237	0.25351	0.75208	0.93852	0.95329	0.96941	0.89076
yolov10_m	75	0.37458	0.14086	0.79779	0.39019	0.24457	0.75557	0.94098	0.94779	0.96426	0.88461
yolov10_m	76	0.37466	0.13725	0.80018	0.38584	0.25141	0.75412	0.92508	0.94858	0.96518	0.8859
yolov10_m	77	0.37687	0.13982	0.8005	0.38274	0.25253	0.75346	0.94761	0.94083	0.96313	0.88568
yolov10_m	78	0.37505	0.13687	0.79928	0.38814	0.25842	0.75397	0.9381	0.93705	0.96607	0.88732
yolov10_m	79	0.37445	0.13488	0.8	0.38038	0.27509	0.75308	0.92473	0.94444	0.96239	0.88484
yolov10_m	80	0.36895	0.13214	0.79794	0.38115	0.29768	0.75327	0.93473	0.93725	0.95573	0.87907
yolov10_m	81	0.36408	0.13354	0.79796	0.3783	0.28091	0.75282	0.92708	0.93804	0.96193	0.88525
yolov10_m	82	0.36756	0.1376	0.79932	0.38012	0.25864	0.75347	0.94824	0.93101	0.96328	0.88726
yolov10_m	83	0.36431	0.13694	0.79756	0.38259	0.26099	0.75373	0.93509	0.94589	0.9639	0.8876
yolov10_m	84	0.36284	0.13131	0.79732	0.38166	0.26198	0.75383	0.93281	0.93713	0.9634	0.88823
yolov10_m	85	0.36409	0.13176	0.79759	0.38073	0.25967	0.75244	0.93535	0.94457	0.95946	0.88338
yolov10_m	86	0.36267	0.13019	0.79847	0.37706	0.281	0.75203	0.92941	0.94875	0.95835	0.88285
yolov10_m	87	0.3615	0.12634	0.79677	0.38141	0.28449	0.75261	0.94256	0.94795	0.95769	0.88283
yolov10_m	88	0.35876	0.12382	0.7945	0.38014	0.28317	0.75267	0.94884	0.93468	0.95348	0.88043
yolov10_m	89	0.35842	0.12233	0.79678	0.37946	0.27582	0.75259	0.94888	0.9361	0.95674	0.88492
yolov10_m	90	0.35937	0.12363	0.79594	0.38118	0.26043	0.75198	0.94597	0.92764	0.96066	0.88231
yolov10_m	91	0.35619	0.12476	0.79603	0.3861	0.25834	0.75381	0.92811	0.94896	0.96155	0.88457
yolov10_m	92	0.35103	0.12029	0.79531	0.3882	0.27	0.75327	0.93771	0.94365	0.96033	0.88205
yolov10_m	93	0.35068	0.12185	0.79612	0.3821	0.27623	0.75262	0.93511	0.93616	0.96185	0.88809
yolov10_m	94	0.35914	0.127	0.79488	0.37985	0.284	0.75203	0.9197	0.94575	0.95233	0.87818
yolov10_m	95	0.35244	0.12212	0.7966	0.38196	0.27088	0.75237	0.93621	0.9463	0.9619	0.8863
yolov10_m	96	0.35116	0.12034	0.7927	0.37869	0.28091	0.75171	0.94152	0.93784	0.95575	0.88283
yolov10_m	97	0.348	0.12224	0.79517	0.37911	0.28778	0.7523	0.91144	0.953	0.95503	0.88137
yolov10_m	98	0.34484	0.11923	0.79473	0.38381	0.28966	0.75258	0.91889	0.9553	0.9569	0.88029
yolov10_m	99	0.34455	0.11986	0.79158	0.38384	0.3076	0.75298	0.93844	0.93588	0.96039	0.88472
yolov10_m	100	0.34119	0.11794	0.79158	0.38611	0.27212	0.75394	0.9443	0.94925	0.96491	0.89028
yolov10_m	101	0.34038	0.11653	0.79283	0.38295	0.2585	0.75371	0.93236	0.95329	0.96622	0.88965
yolov10_m	102	0.34031	0.11518	0.79363	0.38523	0.26514	0.75346	0.94746	0.94608	0.96397	0.8891
yolov10_m	103	0.33665	0.11588	0.79281	0.37971	0.29016	0.75325	0.95031	0.93162	0.95619	0.88254
yolov10_m	104	0.33718	0.11432	0.79133	0.38216	0.29662	0.75296	0.94332	0.93743	0.95658	0.88353
yolov10_l	1	0.48445	0.90714	0.98775	0.47271	0.56198	0.94112	0.72752	0.79661	0.80847	0.71648
yolov10_l	2	0.47741	0.5051	0.98384	0.42249	0.44569	0.89247	0.82039	0.85169	0.90038	0.804
yolov10_l	3	0.46802	0.48491	0.97521	0.43725	0.5919	0.91386	0.74358	0.81246	0.84525	0.75042
yolov10_l	4	0.47741	0.48814	0.97968	0.46217	0.41815	0.92247	0.84399	0.85788	0.90898	0.80156
yolov10_l	5	0.47285	0.41963	0.97602	0.43428	0.48932	0.90608	0.80566	0.84165	0.91155	0.81098
yolov10_l	6	0.46019	0.371	0.9669	0.42667	0.37004	0.8968	0.86138	0.84955	0.91538	0.81943
yolov10_l	7	0.45277	0.37423	0.96014	0.41225	0.35039	0.88338	0.88786	0.85205	0.92717	0.83277
yolov10_l	8	0.44476	0.34487	0.95738	0.41654	0.43034	0.8804	0.84377	0.87485	0.91536	0.81949
yolov10_l	9	0.45333	0.32219	0.95798	0.41127	0.31134	0.88498	0.87584	0.8989	0.93955	0.84828
yolov10_l	10	0.43978	0.32095	0.94759	0.40867	0.31567	0.87799	0.84929	0.912	0.9384	0.8436
yolov10_l	11	0.43497	0.33138	0.94421	0.39445	0.39395	0.87272	0.86554	0.9043	0.9336	0.8451
yolov10_l	12	0.43441	0.3013	0.94411	0.40267	0.30016	0.88065	0.89095	0.89081	0.94992	0.85871
yolov10_l	13	0.43406	0.29277	0.94367	0.39482	0.31422	0.87009	0.87505	0.9044	0.95295	0.8624
yolov10_l	14	0.43564	0.29462	0.94768	0.39578	0.30103	0.86972	0.89285	0.89456	0.94183	0.85493
yolov10_l	15	0.43677	0.28388	0.94554	0.40088	0.31659	0.87332	0.88699	0.88972	0.93387	0.84679
yolov10_l	16	0.42857	0.2839	0.93887	0.40718	0.29683	0.87757	0.89848	0.9013	0.95546	0.861
yolov10_l	17	0.42862	0.27632	0.93749	0.39407	0.26702	0.87063	0.91543	0.91218	0.94993	0.86231
yolov10_l	18	0.42528	0.2579	0.93585	0.39274	0.30254	0.86838	0.90793	0.89393	0.95376	0.86562
yolov10_l	19	0.42606	0.2468	0.93422	0.39248	0.27264	0.86906	0.90197	0.90249	0.95188	0.86623
yolov10_l	20	0.42455	0.26433	0.9369	0.39114	0.28483	0.86983	0.90277	0.90361	0.94705	0.86218
yolov10_l	21	0.42073	0.24406	0.93255	0.38779	0.27809	0.86791	0.91612	0.89146	0.9503	0.86176
yolov10_l	22	0.42325	0.24568	0.93144	0.39787	0.31601	0.87349	0.90419	0.9022	0.95034	0.86099
yolov10_l	23	0.41932	0.23812	0.93207	0.40274	0.27363	0.87609	0.92799	0.91324	0.95634	0.86608
yolov10_l	24	0.42044	0.23151	0.93187	0.39631	0.29626	0.86969	0.9141	0.89714	0.95024	0.86263
yolov10_l	25	0.41761	0.2413	0.9289	0.38448	0.31994	0.85993	0.88811	0.86648	0.92626	0.84266
yolov10_l	26	0.41855	0.23305	0.93069	0.38604	0.2656	0.8618	0.93542	0.89962	0.95917	0.87415
yolov10_l	27	0.4088	0.21869	0.92203	0.37769	0.25525	0.85683	0.90233	0.93593	0.95792	0.87452
yolov10_l	28	0.41337	0.2259	0.92784	0.3877	0.35017	0.86116	0.90327	0.89229	0.94796	0.86393
yolov10_l	29	0.41273	0.22632	0.9268	0.38791	0.29518	0.8604	0.91042	0.90501	0.94567	0.85706
yolov10_l	30	0.40458	0.21169	0.92177	0.39253	0.27957	0.86499	0.91289	0.92117	0.95604	0.86443
yolov10_l	31	0.40784	0.21996	0.92008	0.38674	0.24962	0.86241	0.93398	0.91703	0.96209	0.87467
yolov10_l	32	0.40548	0.2067	0.92004	0.38278	0.27468	0.86269	0.91328	0.91668	0.95244	0.87087
yolov10_l	33	0.40572	0.20899	0.92142	0.38973	0.25003	0.86408	0.92396	0.9031	0.96213	0.87257
yolov10_l	34	0.41182	0.20477	0.92263	0.38937	0.25762	0.86559	0.92097	0.93145	0.96292	0.87794
yolov10_l	35	0.40605	0.20456	0.92051	0.38096	0.25114	0.85903	0.94032	0.92049	0.95924	0.87804
yolov10_l	36	0.40319	0.20079	0.91863	0.3846	0.26623	0.86111	0.92585	0.90521	0.95568	0.87357
yolov10_l	37	0.40629	0.194	0.92029	0.39163	0.24683	0.85873	0.94591	0.93009	0.96154	0.8773
yolov10_l	38	0.40282	0.19052	0.91702	0.38739	0.25682	0.8593	0.92208	0.92731	0.9643	0.88147
yolov10_l	39	0.3989	0.18664	0.91179	0.38836	0.23883	0.86235	0.95601	0.9122	0.96546	0.88057
yolov10_l	40	0.39922	0.18626	0.91269	0.38319	0.31388	0.85889	0.89945	0.90969	0.95242	0.86826
yolov10_l	41	0.39646	0.18631	0.91266	0.3864	0.25046	0.86021	0.92904	0.94327	0.96196	0.87793
yolov10_l	42	0.39569	0.18281	0.91414	0.38679	0.27068	0.85843	0.94857	0.90436	0.95587	0.87286
yolov10_l	43	0.39333	0.18062	0.91387	0.38267	0.30443	0.8564	0.90962	0.94464	0.95505	0.87534
yolov10_l	44	0.39008	0.19546	0.91032	0.38458	0.28921	0.85921	0.91468	0.91234	0.95045	0.87259
yolov10_l	45	0.38647	0.17717	0.9069	0.3893	0.29341	0.85833	0.93846	0.90639	0.95666	0.87265
yolov10_l	46	0.38828	0.17626	0.90877	0.38318	0.27167	0.85921	0.92733	0.93257	0.96196	0.87994
yolov10_l	47	0.38778	0.17533	0.90867	0.38428	0.27982	0.8575	0.92688	0.92475	0.95488	0.86997
yolov10_l	48	0.39163	0.17973	0.91315	0.37864	0.24857	0.85154	0.93625	0.93196	0.96355	0.88062
yolov10_l	49	0.38773	0.17469	0.90909	0.38042	0.25205	0.85407	0.93824	0.92397	0.9599	0.87667
yolov10_l	50	0.38396	0.16947	0.90514	0.37977	0.25577	0.8538	0.90458	0.94657	0.963	0.88451
yolov10_l	51	0.38441	0.1717	0.90569	0.37396	0.26775	0.85424	0.93292	0.92729	0.95493	0.87464
yolov10_l	52	0.38342	0.17017	0.90418	0.38113	0.25715	0.85724	0.92758	0.93785	0.96134	0.87879
yolov10_l	53	0.38213	0.16946	0.90376	0.38495	0.26828	0.85933	0.92717	0.9265	0.96356	0.87744
yolov10_l	54	0.38142	0.16609	0.90246	0.38145	0.26548	0.85794	0.93189	0.92976	0.96546	0.88499
yolov10_l	55	0.37968	0.16646	0.90452	0.3897	0.2543	0.86292	0.94659	0.92389	0.96643	0.88332
yolov10_l	56	0.37601	0.15922	0.89954	0.38246	0.26411	0.8571	0.94612	0.91585	0.96496	0.88246
yolov10_l	57	0.37253	0.16698	0.89853	0.38683	0.27684	0.85962	0.91993	0.93501	0.96123	0.87999
yolov10_l	58	0.37412	0.16755	0.89844	0.38988	0.26777	0.86291	0.92968	0.93728	0.96059	0.87924
yolov10_l	59	0.37256	0.16051	0.89688	0.38335	0.26839	0.85637	0.94157	0.91999	0.95823	0.87932
yolov10_l	60	0.36795	0.15936	0.89568	0.38001	0.24778	0.85428	0.92902	0.93543	0.96456	0.88647
yolov10_l	61	0.36431	0.1577	0.89467	0.38312	0.28753	0.85959	0.92443	0.93342	0.95363	0.8742
yolov10_l	62	0.36621	0.15807	0.89609	0.37908	0.25756	0.85318	0.93234	0.93262	0.96141	0.87782
yolov10_l	63	0.36955	0.16107	0.89578	0.38081	0.26438	0.85478	0.92066	0.9244	0.96241	0.87911
yolov10_l	64	0.36585	0.15349	0.89643	0.37846	0.2499	0.85456	0.93864	0.93076	0.9611	0.87813
yolov10_l	65	0.35803	0.14959	0.89104	0.38225	0.29495	0.85463	0.92065	0.9434	0.95469	0.87606
yolov10_l	66	0.35894	0.15232	0.89148	0.3824	0.23172	0.85528	0.93573	0.94371	0.96569	0.88259
yolov10_l	67	0.35983	0.15137	0.8921	0.38424	0.25221	0.85715	0.94457	0.9486	0.96593	0.88446
yolov10_l	68	0.35642	0.14797	0.88934	0.38423	0.26871	0.85788	0.94012	0.94357	0.9594	0.87968
yolov10_l	69	0.35582	0.14594	0.88918	0.38166	0.26764	0.85526	0.94454	0.94227	0.96343	0.88359
yolov10_l	70	0.34948	0.14265	0.88661	0.37942	0.27154	0.85303	0.94029	0.94036	0.9609	0.88009
yolov10_l	71	0.35127	0.14073	0.88745	0.38443	0.25426	0.85769	0.9368	0.94624	0.9639	0.88201
yolov10_l	72	0.34512	0.13571	0.87867	0.38007	0.2674	0.8526	0.95346	0.93737	0.96226	0.88529
yolov10_l	73	0.34399	0.13837	0.87926	0.38007	0.25756	0.85732	0.95343	0.94221	0.96634	0.88902
yolov10_l	74	0.34156	0.13401	0.88101	0.38502	0.26243	0.85872	0.9422	0.94164	0.95847	0.87719
yolov10_l	75	0.33919	0.13894	0.88017	0.38165	0.2603	0.85788	0.94608	0.93952	0.96404	0.88371
yolov10_l	76	0.3366	0.13625	0.87649	0.38651	0.29074	0.86195	0.9438	0.93342	0.95654	0.87419
yolov10_l	77	0.33805	0.1408	0.8777	0.37872	0.25857	0.85466	0.93723	0.94796	0.96363	0.8822
yolov10_l	78	0.33404	0.13239	0.87576	0.38506	0.26982	0.85906	0.94948	0.92064	0.95472	0.87573
yolov10_l	79	0.33005	0.13256	0.87152	0.38025	0.2733	0.85685	0.93357	0.93485	0.95907	0.88369
yolov10_l	80	0.32684	0.133	0.87164	0.38094	0.25078	0.85713	0.93811	0.93946	0.9675	0.8923
yolov10_l	81	0.3225	0.1317	0.87095	0.3832	0.27171	0.85689	0.93589	0.94411	0.96507	0.88461
yolov10_l	82	0.32532	0.13516	0.87022	0.38522	0.27315	0.85919	0.94475	0.94804	0.96641	0.88746
yolov10_l	83	0.31858	0.127	0.86981	0.38469	0.27021	0.86066	0.94162	0.94258	0.96235	0.88276
yolov10_l	84	0.31845	0.126	0.86584	0.38346	0.28991	0.86218	0.9424	0.94435	0.95826	0.87933
yolov10_l	85	0.31965	0.12455	0.86764	0.38966	0.27294	0.86214	0.95144	0.93121	0.96358	0.88603
yolov10_l	86	0.31545	0.12205	0.86469	0.3853	0.28239	0.861	0.94788	0.93445	0.9598	0.88204
yolov10_l	87	0.31213	0.11709	0.86394	0.38587	0.28595	0.86198	0.93917	0.94646	0.95632	0.88057
yolov10_l	88	0.31118	0.12235	0.86555	0.38849	0.29526	0.86308	0.94113	0.939	0.9568	0.87797
yolov10_l	89	0.31011	0.11731	0.86316	0.39111	0.28166	0.86458	0.9461	0.92657	0.96209	0.88351
yolov10_l	90	0.30817	0.122	0.86163	0.38968	0.26836	0.86335	0.93552	0.95508	0.96342	0.88325
yolov10_l	91	0.30624	0.117	0.86177	0.38625	0.26337	0.86214	0.94614	0.95192	0.96311	0.88387
yolov10_l	92	0.2997	0.11301	0.85786	0.38592	0.27198	0.86157	0.94739	0.9482	0.96267	0.884
yolov10_l	93	0.3014	0.11657	0.85594	0.38782	0.30301	0.86487	0.94286	0.94	0.954	0.87603
yolov10_l	94	0.29976	0.11471	0.85556	0.38995	0.29053	0.86442	0.94287	0.94681	0.95341	0.87574
yolov10_l	95	0.29748	0.1131	0.85642	0.38333	0.28859	0.85987	0.94342	0.94245	0.95779	0.88156
yolov10_l	96	0.29127	0.10965	0.85416	0.39073	0.2919	0.86295	0.94319	0.94365	0.95756	0.88078
yolov10_l	97	0.2895	0.11215	0.84998	0.39001	0.28472	0.86669	0.94304	0.94531	0.95154	0.87372
yolov10_l	98	0.28762	0.11016	0.85069	0.39038	0.28932	0.86514	0.9425	0.93953	0.9626	0.88266
yolov10_l	99	0.28944	0.10978	0.85326	0.39332	0.27684	0.86497	0.94719	0.94729	0.96528	0.88555
yolov10_l	100	0.28302	0.10618	0.84863	0.39253	0.28305	0.86818	0.9475	0.94153	0.96219	0.88356
yolov10_l	101	0.28429	0.10763	0.84701	0.38964	0.28862	0.86489	0.94123	0.94865	0.96227	0.88386
yolov10_l	102	0.27734	0.1055	0.84399	0.39389	0.2903	0.86789	0.94248	0.94167	0.96564	0.88717
yolov10_l	103	0.27798	0.10529	0.84408	0.39477	0.2983	0.86955	0.94517	0.94422	0.95991	0.88331
yolov10_l	104	0.27237	0.10141	0.84175	0.39224	0.29734	0.86726	0.94367	0.94385	0.96099	0.8844
yolov10_l	105	0.27115	0.10112	0.84244	0.38972	0.30513	0.86535	0.93719	0.94938	0.9572	0.87905
yolov10_l	106	0.2665	0.10033	0.84233	0.39202	0.30296	0.86781	0.94063	0.94739	0.95881	0.88203
yolov10_l	107	0.26469	0.0979	0.83731	0.39487	0.30864	0.87104	0.95115	0.94175	0.9574	0.87527
yolov10_l	108	0.26257	0.09729	0.83825	0.39148	0.29573	0.87028	0.95201	0.94458	0.95924	0.88112
yolov10_l	109	0.25695	0.09491	0.83399	0.39076	0.30135	0.86824	0.95822	0.93662	0.95868	0.88306
yolov10_l	110	0.255	0.09434	0.83413	0.39257	0.30616	0.8695	0.94359	0.94925	0.95793	0.88107
yolov10_x	1	0.48846	0.78473	0.85766	0.41679	0.43419	0.78099	0.85122	0.81024	0.8952	0.79745
yolov10_x	2	0.47478	0.43446	0.84378	0.41849	0.77852	0.7816	0.81706	0.83424	0.89587	0.79643
yolov10_x	3	0.48714	0.41623	0.84927	0.48127	0.37784	0.804	0.86108	0.85291	0.9052	0.7947
yolov10_x	4	0.49868	0.38349	0.85092	0.44684	0.3419	0.78748	0.85983	0.90817	0.92734	0.82654
yolov10_x	5	0.47659	0.34856	0.8466	0.43595	0.40159	0.78558	0.82391	0.86332	0.91041	0.81231
yolov10_x	6	0.46677	0.33727	0.84123	0.43328	0.32074	0.78307	0.87706	0.9073	0.94342	0.84316
yolov10_x	7	0.4572	0.32052	0.83885	0.43101	0.31576	0.78241	0.90415	0.8837	0.93984	0.83974
yolov10_x	8	0.4494	0.30261	0.83721	0.41829	0.42062	0.77861	0.82615	0.85832	0.90584	0.81109
yolov10_x	9	0.45399	0.30239	0.83631	0.41346	0.30288	0.7794	0.89644	0.90543	0.94735	0.85146
yolov10_x	10	0.4461	0.2944	0.83493	0.41078	0.3324	0.77721	0.88322	0.87708	0.93256	0.84131
yolov10_x	11	0.43593	0.27376	0.83133	0.39679	0.2859	0.77343	0.90279	0.88169	0.94404	0.85558
yolov10_x	12	0.43972	0.26279	0.83315	0.40074	0.33382	0.77546	0.86966	0.89344	0.94522	0.8546
yolov10_x	13	0.43635	0.27065	0.83254	0.38733	0.31703	0.77091	0.87923	0.88952	0.94478	0.85256
yolov10_x	14	0.43583	0.27767	0.83059	0.40674	0.29881	0.77655	0.90365	0.90297	0.93295	0.84038
yolov10_x	15	0.44209	0.26877	0.83644	0.39781	0.26022	0.77413	0.90235	0.93465	0.94842	0.86048
yolov10_x	16	0.43091	0.25564	0.82922	0.39369	0.26647	0.77194	0.91397	0.88827	0.95077	0.85982
yolov10_x	17	0.43642	0.24955	0.83057	0.393	0.32091	0.77262	0.90314	0.88629	0.94324	0.85451
yolov10_x	18	0.43024	0.25073	0.82928	0.40108	0.28692	0.77584	0.90474	0.91786	0.94495	0.86042
yolov10_x	19	0.43287	0.24491	0.83321	0.39993	0.32987	0.77574	0.87556	0.88326	0.92729	0.84063
yolov10_x	20	0.42509	0.23088	0.82892	0.40903	0.30737	0.77899	0.88262	0.9006	0.93874	0.84702
yolov10_x	21	0.4293	0.22274	0.82669	0.38662	0.26736	0.77065	0.92049	0.90087	0.9505	0.86981
yolov10_x	22	0.42667	0.22054	0.82838	0.38978	0.24665	0.77212	0.89549	0.92835	0.95367	0.86842
yolov10_x	23	0.41834	0.21996	0.82606	0.39424	0.31532	0.77324	0.88844	0.90392	0.93276	0.84763
yolov10_x	24	0.41785	0.22145	0.82266	0.38807	0.28248	0.76927	0.91212	0.90518	0.94422	0.86067
yolov10_x	25	0.41673	0.21636	0.82633	0.3961	0.24136	0.77234	0.92578	0.92275	0.96	0.87262
yolov10_x	26	0.42133	0.21013	0.82575	0.38884	0.26632	0.77061	0.90679	0.9128	0.94515	0.86175
yolov10_x	27	0.41845	0.20927	0.8249	0.39206	0.28414	0.77098	0.89483	0.92874	0.9533	0.8646
yolov10_x	28	0.41869	0.20693	0.82659	0.38566	0.26097	0.76848	0.91712	0.91827	0.95451	0.86769
yolov10_x	29	0.41682	0.20582	0.82478	0.39556	0.27224	0.77035	0.90892	0.92981	0.9516	0.86361
yolov10_x	30	0.41104	0.19755	0.82319	0.38763	0.27375	0.77055	0.91013	0.92765	0.95833	0.87038
yolov10_x	31	0.41216	0.20006	0.82251	0.38814	0.24428	0.7677	0.91248	0.94034	0.96079	0.87536
yolov10_x	32	0.41172	0.20387	0.8231	0.39226	0.26207	0.77034	0.92167	0.90832	0.95895	0.87214
yolov10_x	33	0.4093	0.19187	0.82202	0.38405	0.24277	0.7693	0.92518	0.92664	0.96657	0.88056
yolov10_x	34	0.40883	0.1985	0.82142	0.38176	0.25156	0.76908	0.93291	0.92809	0.96231	0.88029
yolov10_x	35	0.40544	0.19794	0.82253	0.38255	0.25326	0.7692	0.90751	0.93391	0.96363	0.87864
yolov10_x	36	0.40263	0.19047	0.81985	0.37761	0.23664	0.76618	0.91747	0.93044	0.96462	0.88142
yolov10_x	37	0.4066	0.18692	0.82148	0.3806	0.26665	0.76694	0.91006	0.92311	0.9513	0.87014
yolov10_x	38	0.40219	0.18657	0.82196	0.38183	0.26257	0.76739	0.89628	0.95123	0.95775	0.87448
yolov10_x	39	0.40423	0.19563	0.82099	0.38834	0.27268	0.76617	0.91199	0.93534	0.96026	0.87385
yolov10_x	40	0.40377	0.18253	0.82156	0.3821	0.25366	0.76708	0.92081	0.92901	0.96363	0.88094
yolov10_x	41	0.40066	0.18072	0.81623	0.40735	0.25507	0.77124	0.92831	0.93501	0.95888	0.8725
yolov10_x	42	0.40688	0.1686	0.82163	0.39043	0.24906	0.76869	0.92684	0.93801	0.96068	0.87682
yolov10_x	43	0.39869	0.16248	0.81912	0.37799	0.26757	0.7672	0.9194	0.92808	0.95962	0.88019
yolov10_x	44	0.39535	0.16659	0.81937	0.38005	0.25153	0.76885	0.9167	0.93122	0.96295	0.88012
yolov10_x	45	0.39512	0.16616	0.81756	0.38144	0.25674	0.76872	0.91744	0.94123	0.95688	0.87781
yolov10_x	46	0.39387	0.15954	0.81883	0.37965	0.26173	0.769	0.93658	0.92083	0.96055	0.87616
yolov10_x	47	0.40071	0.16351	0.81903	0.39394	0.24436	0.76902	0.91685	0.94643	0.96023	0.8778
yolov10_x	48	0.39555	0.16282	0.81671	0.38041	0.23556	0.76664	0.92417	0.94415	0.96713	0.88508
yolov10_x	49	0.3905	0.16068	0.81681	0.38476	0.25056	0.76753	0.91773	0.92455	0.95833	0.87696
yolov10_x	50	0.38851	0.15553	0.81678	0.38253	0.24603	0.76752	0.90885	0.93878	0.96292	0.88081
yolov10_x	51	0.39229	0.16422	0.81715	0.38214	0.24677	0.76764	0.93773	0.92818	0.96488	0.88312
yolov10_x	52	0.38785	0.15648	0.81906	0.38088	0.25075	0.76805	0.93546	0.93843	0.96811	0.88667
yolov10_x	53	0.38986	0.15794	0.81624	0.38161	0.24488	0.76946	0.92459	0.9457	0.96492	0.88268
yolov10_x	54	0.38916	0.15791	0.81511	0.3815	0.26001	0.76842	0.91405	0.939	0.96101	0.882
yolov10_x	55	0.38412	0.15728	0.81564	0.37449	0.24856	0.76671	0.93352	0.91977	0.95774	0.88225
yolov10_x	56	0.3867	0.15267	0.81458	0.38073	0.25432	0.76683	0.91564	0.9348	0.95534	0.87718
yolov10_x	57	0.38868	0.16311	0.81362	0.38846	0.24404	0.77243	0.92225	0.93871	0.96268	0.8798
yolov10_x	58	0.39507	0.16072	0.81753	0.3893	0.25023	0.76769	0.93015	0.9197	0.95967	0.87809
yolov10_x	59	0.3889	0.15054	0.81451	0.37774	0.25624	0.76769	0.92547	0.92077	0.9613	0.88076
yolov10_x	60	0.37911	0.14761	0.81299	0.37566	0.24324	0.76561	0.93143	0.93334	0.96225	0.88198
yolov10_x	61	0.3756	0.14582	0.81139	0.38044	0.26729	0.76852	0.91412	0.95005	0.96285	0.88061
yolov10_x	62	0.37782	0.15004	0.81284	0.37774	0.26269	0.76651	0.91355	0.94228	0.96345	0.88462
yolov10_x	63	0.37253	0.14484	0.81102	0.36971	0.27903	0.76472	0.90788	0.94605	0.96115	0.88119
yolov10_x	64	0.37332	0.14345	0.8119	0.37717	0.24772	0.76855	0.92106	0.95048	0.96463	0.88422
yolov10_x	65	0.36948	0.13817	0.81118	0.38352	0.26916	0.76957	0.92674	0.92853	0.95997	0.87943
yolov10_x	66	0.37807	0.13858	0.81103	0.37959	0.24508	0.76618	0.91662	0.94319	0.96117	0.88427
yolov10_x	67	0.36871	0.13631	0.81191	0.37733	0.2607	0.7654	0.93642	0.93925	0.95784	0.881
yolov10_x	68	0.36594	0.13293	0.80812	0.37524	0.24325	0.76498	0.91129	0.95243	0.95895	0.88199
yolov10_x	69	0.36529	0.13396	0.80923	0.38001	0.26443	0.76895	0.93187	0.9447	0.95356	0.87739
yolov10_x	70	0.36377	0.13075	0.80742	0.38142	0.26252	0.76835	0.94896	0.93195	0.95549	0.87544
yolov10_x	71	0.36333	0.13268	0.80967	0.38173	0.24513	0.76721	0.93083	0.94873	0.96337	0.88328
yolov10_x	72	0.36206	0.13509	0.80585	0.37963	0.25112	0.76869	0.94189	0.93546	0.96227	0.88356
yolov10_x	73	0.36671	0.12994	0.81064	0.38029	0.24109	0.77073	0.93996	0.93926	0.96731	0.8881
yolov10_x	74	0.35422	0.12493	0.80648	0.37396	0.24091	0.76556	0.9433	0.93958	0.96179	0.88433
yolov10_x	75	0.35267	0.12935	0.80392	0.37585	0.26061	0.76608	0.937	0.9152	0.95431	0.87787
yolov10_x	76	0.35764	0.13255	0.80781	0.37961	0.28207	0.76677	0.92261	0.92226	0.95512	0.87763
yolov10_x	77	0.35862	0.13349	0.80754	0.38179	0.27056	0.76751	0.92343	0.92356	0.95014	0.87471
yolov10_x	78	0.35679	0.12852	0.8064	0.3828	0.26973	0.76857	0.92562	0.93356	0.95391	0.87696
yolov10_x	79	0.3536	0.12813	0.80534	0.37899	0.25693	0.76688	0.93687	0.94392	0.95341	0.87568
yolov10_x	80	0.34832	0.1216	0.8035	0.38144	0.26042	0.76734	0.93257	0.94649	0.94794	0.87057
yolov10_x	81	0.34757	0.12317	0.80428	0.39348	0.25586	0.76912	0.9394	0.9322	0.95772	0.87512
yolov10_x	82	0.35167	0.12827	0.80498	0.37997	0.24807	0.76783	0.94137	0.93469	0.95693	0.87804
yolov10_x	83	0.34263	0.12074	0.80351	0.38024	0.26124	0.76778	0.94292	0.93476	0.95251	0.87558
yolov10_x	84	0.34531	0.11845	0.80313	0.38195	0.26264	0.76722	0.93553	0.94437	0.95299	0.87612
yolov10_x	85	0.33771	0.11808	0.80215	0.3839	0.25357	0.76939	0.93189	0.95493	0.95756	0.88125
yolov10_x	86	0.34135	0.12307	0.80316	0.37899	0.2621	0.76661	0.9423	0.94905	0.95996	0.88312
yolov10_x	87	0.33987	0.12009	0.8023	0.38441	0.23826	0.76936	0.93492	0.94885	0.96277	0.88216
yolov10_x	88	0.33757	0.12072	0.80174	0.37893	0.26662	0.76524	0.93532	0.94443	0.96301	0.88593
yolov10_x	89	0.33518	0.11795	0.80148	0.38102	0.25092	0.76686	0.94902	0.94167	0.95994	0.88272
yolov10_x	90	0.33588	0.11911	0.80136	0.37728	0.26128	0.76705	0.9393	0.94852	0.96294	0.88486
yolov10_x	91	0.33381	0.11775	0.8011	0.38011	0.25113	0.76628	0.93964	0.94767	0.96348	0.88359
yolov10_x	92	0.33641	0.11819	0.80038	0.37989	0.26391	0.76598	0.92604	0.94597	0.95678	0.87776
yolov10_x	93	0.32794	0.11389	0.79994	0.3805	0.23977	0.76683	0.93146	0.96267	0.96172	0.88213
yolov10_x	94	0.33197	0.11608	0.79801	0.38112	0.26171	0.7666	0.93693	0.94886	0.9542	0.87451
yolov10_x	95	0.3269	0.10889	0.80074	0.37703	0.28487	0.76597	0.9391	0.94314	0.95132	0.87938
yolov10_x	96	0.31822	0.10626	0.79534	0.37951	0.28542	0.76761	0.94606	0.94419	0.95205	0.87569
yolov10_x	97	0.31674	0.10935	0.79694	0.38308	0.28087	0.76796	0.9348	0.94643	0.95046	0.87586
yolov10_x	98	0.31147	0.106	0.79736	0.38166	0.28095	0.76808	0.93466	0.94901	0.96025	0.8823
yolov10_x	99	0.31277	0.10705	0.79392	0.38303	0.28459	0.76814	0.94418	0.93482	0.95538	0.88139
yolov10_x	100	0.30939	0.10582	0.79352	0.3857	0.27921	0.76883	0.93935	0.94091	0.96089	0.88165
yolov10_x	101	0.30882	0.10628	0.7966	0.38076	0.27733	0.76809	0.93868	0.94904	0.95027	0.87477
yolov10_x	102	0.30625	0.10583	0.79658	0.38492	0.27764	0.76855	0.93679	0.95382	0.95367	0.87574
yolov10_x	103	0.3074	0.10497	0.79472	0.38201	0.27571	0.76898	0.94479	0.95037	0.95522	0.87996
yolo11_n	1	0.51749	0.97534	0.96674	0.42824	0.60367	0.85953	0.83248	0.86421	0.90933	0.80596
yolo11_n	2	0.47475	0.60982	0.93274	0.42983	0.50172	0.85514	0.88018	0.89177	0.92912	0.82487
yolo11_n	3	0.47092	0.5466	0.92821	0.44906	0.47663	0.87767	0.86596	0.91216	0.93349	0.82856
yolo11_n	4	0.45922	0.50844	0.9194	0.43059	0.44319	0.85261	0.87121	0.92002	0.94305	0.83956
yolo11_n	5	0.46648	0.48936	0.92928	0.40751	0.42364	0.84517	0.90644	0.90338	0.94651	0.84783
yolo11_n	6	0.44463	0.44529	0.91358	0.40977	0.44228	0.84334	0.87325	0.91208	0.93522	0.83791
yolo11_n	7	0.44598	0.46793	0.91598	0.41024	0.44988	0.85127	0.88846	0.89039	0.93103	0.8396
yolo11_n	8	0.44668	0.44558	0.91654	0.41417	0.42221	0.84616	0.87739	0.90607	0.94486	0.83844
yolo11_n	9	0.44753	0.41501	0.91323	0.40472	0.38444	0.84507	0.91935	0.91442	0.95368	0.85624
yolo11_n	10	0.43715	0.41221	0.90994	0.39622	0.51701	0.84023	0.8448	0.88202	0.9307	0.83931
yolo11_n	11	0.43013	0.40923	0.90599	0.39254	0.38638	0.83648	0.88211	0.92542	0.94737	0.85413
yolo11_n	12	0.42706	0.38829	0.9035	0.40124	0.38569	0.8424	0.87997	0.91846	0.94577	0.85116
yolo11_n	13	0.42843	0.39233	0.90487	0.40694	0.47004	0.84576	0.8752	0.90345	0.93722	0.84459
yolo11_n	14	0.43341	0.38649	0.9147	0.41993	0.39086	0.86169	0.91532	0.89975	0.94959	0.85361
yolo11_n	15	0.43521	0.39496	0.91373	0.39034	0.40429	0.83844	0.90044	0.92923	0.94558	0.85825
yolo11_n	16	0.42325	0.37089	0.90567	0.39195	0.39364	0.84028	0.88002	0.93152	0.94531	0.85671
yolo11_n	17	0.42071	0.35639	0.90434	0.39668	0.36343	0.8449	0.92051	0.92486	0.94963	0.85763
yolo11_n	18	0.42186	0.34712	0.90588	0.39165	0.34483	0.84334	0.92954	0.92794	0.95439	0.86466
yolo11_n	19	0.42142	0.34752	0.90433	0.38958	0.37243	0.84299	0.91093	0.89618	0.93931	0.84643
yolo11_n	20	0.41818	0.33689	0.90432	0.38706	0.34912	0.8376	0.91579	0.92852	0.95339	0.86391
yolo11_n	21	0.41586	0.3344	0.90191	0.38997	0.35079	0.84156	0.93275	0.90191	0.9513	0.86215
yolo11_n	22	0.41509	0.33235	0.89921	0.39044	0.39843	0.83933	0.90886	0.919	0.9518	0.85954
yolo11_n	23	0.41426	0.34536	0.90207	0.38282	0.33677	0.83642	0.91421	0.93535	0.95672	0.86983
yolo11_n	24	0.41155	0.33304	0.90059	0.38929	0.35838	0.84102	0.90983	0.92816	0.94557	0.85673
yolo11_n	25	0.4103	0.32139	0.89854	0.39135	0.33497	0.84378	0.91628	0.92611	0.95403	0.8664
yolo11_n	26	0.41002	0.30928	0.89817	0.38982	0.34499	0.8399	0.90978	0.93351	0.95254	0.8654
yolo11_n	27	0.40447	0.30438	0.8945	0.38041	0.34206	0.83627	0.93511	0.92356	0.95503	0.86973
yolo11_n	28	0.40876	0.31809	0.89807	0.39168	0.32696	0.8414	0.91724	0.93357	0.96067	0.86982
yolo11_n	29	0.41017	0.30668	0.89899	0.38296	0.32478	0.83852	0.93057	0.92827	0.95508	0.86722
yolo11_n	30	0.40483	0.29899	0.89566	0.37921	0.32467	0.83492	0.9275	0.93743	0.95429	0.86805
yolo11_n	31	0.39985	0.28991	0.89088	0.38383	0.30084	0.84059	0.94511	0.94659	0.95861	0.87374
yolo11_n	32	0.39996	0.28708	0.8911	0.386	0.3592	0.8351	0.91448	0.9399	0.94927	0.86442
yolo11_n	33	0.40291	0.28878	0.89347	0.39071	0.33476	0.84359	0.92635	0.91288	0.95528	0.87006
yolo11_n	34	0.4063	0.29431	0.89628	0.38215	0.34494	0.83612	0.92249	0.90838	0.95071	0.86807
yolo11_n	35	0.4002	0.28894	0.89332	0.39284	0.30236	0.83939	0.92822	0.94219	0.96006	0.87017
yolo11_n	36	0.39727	0.28158	0.89114	0.38591	0.3852	0.83857	0.89966	0.9194	0.95285	0.86812
yolo11_n	37	0.39774	0.27879	0.89308	0.38284	0.31221	0.83849	0.9326	0.93346	0.96196	0.87667
yolo11_n	38	0.39598	0.27542	0.89019	0.37966	0.31569	0.83478	0.92953	0.94527	0.96328	0.87664
yolo11_n	39	0.39265	0.27446	0.88414	0.37554	0.29964	0.83208	0.94098	0.92383	0.96033	0.87497
yolo11_n	40	0.39244	0.27206	0.8857	0.38077	0.38105	0.83297	0.88551	0.92839	0.94993	0.86273
yolo11_n	41	0.39381	0.37377	0.887	0.37902	0.30756	0.83472	0.93877	0.9361	0.96729	0.88297
yolo11_n	42	0.40018	0.2758	0.89217	0.38435	0.31378	0.83514	0.93468	0.93496	0.96042	0.87056
yolo11_n	43	0.39389	0.26466	0.89106	0.37775	0.31306	0.83443	0.9126	0.9383	0.95204	0.8675
yolo11_n	44	0.39133	0.25737	0.88694	0.37593	0.30393	0.83496	0.91632	0.93649	0.95963	0.87723
yolo11_n	45	0.3914	0.25365	0.88717	0.37728	0.32343	0.83284	0.91893	0.9268	0.95101	0.8693
yolo11_n	46	0.39073	0.25396	0.88626	0.37829	0.30858	0.83479	0.92103	0.93973	0.96018	0.87771
yolo11_n	47	0.38863	0.24689	0.88553	0.37854	0.30801	0.83095	0.94069	0.92587	0.96184	0.87841
yolo11_n	48	0.38418	0.24501	0.88488	0.37176	0.30778	0.83046	0.93725	0.93462	0.96135	0.88291
yolo11_n	49	0.38289	0.24847	0.8832	0.37506	0.30841	0.83419	0.92092	0.94223	0.9564	0.87462
yolo11_n	50	0.38583	0.25205	0.88275	0.37628	0.34195	0.83395	0.92544	0.92711	0.95664	0.87433
yolo11_n	51	0.38596	0.25148	0.88454	0.38307	0.30677	0.83863	0.93752	0.93487	0.95422	0.87088
yolo11_n	52	0.38098	0.24409	0.88061	0.37661	0.29172	0.83232	0.93767	0.94361	0.96498	0.88437
yolo11_n	53	0.38265	0.2466	0.88225	0.37791	0.2908	0.83417	0.94557	0.92945	0.96342	0.88178
yolo11_n	54	0.38356	0.24639	0.88254	0.38245	0.30117	0.83401	0.94348	0.92141	0.95787	0.87123
yolo11_n	55	0.38518	0.24198	0.88529	0.3807	0.29767	0.83571	0.92682	0.94384	0.96026	0.87703
yolo11_n	56	0.38402	0.23813	0.88393	0.37616	0.29378	0.83129	0.93364	0.94845	0.95933	0.87714
yolo11_n	57	0.37388	0.23287	0.87947	0.38161	0.29661	0.83475	0.93829	0.92942	0.94818	0.86841
yolo11_n	58	0.37466	0.23219	0.87647	0.38129	0.30734	0.83522	0.94568	0.94828	0.95658	0.87809
yolo11_n	59	0.37642	0.23216	0.87766	0.38085	0.31591	0.83555	0.93414	0.93804	0.95229	0.87088
yolo11_n	60	0.3754	0.23171	0.87783	0.38117	0.2942	0.83536	0.93361	0.93075	0.96286	0.88163
yolo11_n	61	0.37389	0.22914	0.87863	0.37905	0.28391	0.836	0.94215	0.94522	0.96242	0.88239
yolo11_n	62	0.36744	0.22617	0.87559	0.37802	0.29843	0.83275	0.93904	0.9467	0.95745	0.87432
yolo11_n	63	0.37088	0.23023	0.87606	0.37551	0.28867	0.8332	0.94462	0.93559	0.96497	0.88585
yolo11_n	64	0.3685	0.22549	0.87728	0.37952	0.32177	0.83298	0.92931	0.93676	0.95769	0.87689
yolo11_n	65	0.36407	0.22088	0.87316	0.37842	0.31259	0.83418	0.9272	0.93841	0.95575	0.8753
yolo11_n	66	0.36581	0.22269	0.87393	0.37976	0.28588	0.83426	0.95013	0.9374	0.95855	0.87328
yolo11_n	67	0.36694	0.22298	0.8748	0.38236	0.33273	0.83501	0.93166	0.93647	0.94634	0.86434
yolo11_n	68	0.36316	0.22143	0.87234	0.37864	0.28851	0.83338	0.92555	0.95082	0.96143	0.88188
yolo11_n	69	0.36357	0.2193	0.87339	0.38155	0.29785	0.83471	0.94533	0.93861	0.96214	0.87906
yolo11_n	70	0.35779	0.21331	0.87124	0.37919	0.29206	0.83433	0.94143	0.94564	0.95995	0.87801
yolo11_n	71	0.35495	0.21303	0.87	0.37986	0.28619	0.8346	0.93134	0.94485	0.95949	0.87809
yolo11_n	72	0.35259	0.21172	0.86277	0.38217	0.30464	0.83425	0.93539	0.92969	0.95278	0.87114
yolo11_n	73	0.35715	0.21137	0.86429	0.38156	0.29938	0.83522	0.92746	0.95058	0.95615	0.87924
yolo11_n	74	0.35063	0.20639	0.86704	0.38044	0.29428	0.83404	0.93114	0.94544	0.95783	0.87819
yolo11_n	75	0.34767	0.20701	0.86446	0.38287	0.28949	0.83707	0.91527	0.95164	0.95707	0.87627
yolo11_n	76	0.34711	0.20495	0.86249	0.38491	0.3096	0.83806	0.931	0.94534	0.953	0.87104
yolo11_n	77	0.34843	0.20545	0.86265	0.38245	0.31937	0.83793	0.94003	0.92507	0.95372	0.87542
yolo11_n	78	0.34216	0.20222	0.86033	0.38208	0.29327	0.83637	0.93167	0.94852	0.95852	0.87805
yolo11_n	79	0.34184	0.20215	0.85939	0.3864	0.30542	0.83776	0.94722	0.92974	0.95835	0.87456
yolo11_n	80	0.33979	0.20144	0.85913	0.38853	0.31572	0.83991	0.93293	0.93526	0.95284	0.86979
yolo11_n	81	0.33717	0.19919	0.85901	0.38663	0.30942	0.84016	0.9318	0.94479	0.95358	0.87256
yolo11_n	82	0.33488	0.19916	0.85699	0.38504	0.30634	0.84039	0.93383	0.94636	0.956	0.87896
yolo11_n	83	0.33229	0.19863	0.85731	0.38481	0.29737	0.8398	0.93388	0.92969	0.95678	0.87729
yolo11_n	84	0.33261	0.19762	0.85433	0.38484	0.30337	0.83958	0.93268	0.94097	0.95234	0.87307
yolo11_n	85	0.33411	0.19491	0.85595	0.39035	0.30763	0.84339	0.94244	0.9349	0.95249	0.87066
yolo11_n	86	0.32591	0.19233	0.85318	0.38258	0.30491	0.83994	0.9286	0.9557	0.95076	0.87152
yolo11_n	87	0.32366	0.18966	0.85114	0.38609	0.30249	0.8406	0.94073	0.93909	0.95313	0.87453
yolo11_n	88	0.31944	0.18646	0.84914	0.38701	0.31372	0.84105	0.93233	0.93984	0.95027	0.87147
yolo11_n	89	0.31826	0.18978	0.84808	0.38391	0.32107	0.83961	0.94072	0.92332	0.94794	0.8682
yolo11_n	90	0.31917	0.19172	0.84815	0.38933	0.32388	0.84261	0.93776	0.9262	0.95199	0.87243
yolo11_n	91	0.31864	0.19007	0.84936	0.39013	0.3106	0.84336	0.93055	0.94048	0.94977	0.87078
yolo11_n	92	0.31379	0.18502	0.84666	0.38774	0.30863	0.84302	0.93255	0.94218	0.9572	0.88042
yolo11_n	93	0.31012	0.18632	0.84302	0.38683	0.31098	0.84293	0.94325	0.92846	0.94992	0.87171
yolo11_s	1	0.47143	0.66153	0.84579	0.40842	0.58471	0.77186	0.79237	0.79195	0.87508	0.77785
yolo11_s	2	0.44927	0.47531	0.83368	0.39925	0.4796	0.77471	0.88502	0.90652	0.93544	0.83834
yolo11_s	3	0.44009	0.43712	0.83148	0.39962	0.41071	0.77607	0.86971	0.89341	0.94049	0.84429
yolo11_s	4	0.43997	0.4336	0.83098	0.40452	0.44043	0.77286	0.8516	0.89075	0.90472	0.80944
yolo11_s	5	0.44582	0.38649	0.83211	0.40624	0.37992	0.77515	0.89461	0.89038	0.94213	0.84262
yolo11_s	6	0.44181	0.37498	0.83203	0.40536	0.34277	0.7751	0.92005	0.91938	0.95404	0.8556
yolo11_s	7	0.43197	0.37176	0.83016	0.38999	0.40824	0.77227	0.89855	0.88122	0.94087	0.84934
yolo11_s	8	0.42845	0.35567	0.82884	0.40484	0.37842	0.77474	0.90788	0.90184	0.9516	0.85618
yolo11_s	9	0.4293	0.35579	0.82886	0.39803	0.34459	0.77549	0.92742	0.90443	0.95873	0.86169
yolo11_s	10	0.43098	0.34538	0.82807	0.40327	0.46257	0.77323	0.84466	0.90859	0.95344	0.85756
yolo11_s	11	0.42904	0.33275	0.82815	0.40066	0.34389	0.77354	0.92867	0.90488	0.95591	0.86398
yolo11_s	12	0.4231	0.33345	0.82754	0.39948	0.36505	0.77357	0.88542	0.93082	0.95135	0.85328
yolo11_s	13	0.42162	0.33758	0.82667	0.39066	0.36906	0.76901	0.89923	0.9104	0.95478	0.86209
yolo11_s	14	0.41803	0.32897	0.82568	0.38825	0.31279	0.77217	0.93234	0.91803	0.96041	0.86928
yolo11_s	15	0.41924	0.32604	0.82926	0.39079	0.34115	0.7714	0.90341	0.92661	0.96048	0.8661
yolo11_s	16	0.41491	0.31233	0.8253	0.38645	0.31162	0.77264	0.92814	0.92885	0.96282	0.87227
yolo11_s	17	0.41337	0.30861	0.82423	0.38728	0.4244	0.77121	0.87909	0.90874	0.95108	0.86252
yolo11_s	18	0.41536	0.31241	0.82469	0.38704	0.32442	0.77218	0.91138	0.93396	0.95056	0.8653
yolo11_s	19	0.41372	0.30133	0.82675	0.38337	0.34504	0.76968	0.90587	0.92833	0.95063	0.86608
yolo11_s	20	0.41097	0.29745	0.82466	0.38065	0.33226	0.76928	0.93102	0.92008	0.95381	0.86734
yolo11_s	21	0.40914	0.29124	0.82213	0.38626	0.2974	0.76916	0.94401	0.92103	0.9665	0.87624
yolo11_s	22	0.4126	0.29346	0.82444	0.39028	0.32641	0.7729	0.91126	0.91535	0.95334	0.86544
yolo11_s	23	0.41294	0.28928	0.82434	0.38677	0.30828	0.77306	0.93519	0.92666	0.96355	0.87573
yolo11_s	24	0.41081	0.29184	0.82186	0.38706	0.34275	0.77259	0.9439	0.91944	0.9645	0.87754
yolo11_s	25	0.4058	0.28303	0.82383	0.39629	0.30698	0.77269	0.92122	0.93071	0.95954	0.87172
yolo11_s	26	0.40873	0.27686	0.823	0.38868	0.30072	0.7706	0.94826	0.92055	0.96516	0.87804
yolo11_s	27	0.40024	0.27634	0.82104	0.38326	0.29836	0.76868	0.9195	0.93445	0.96721	0.87822
yolo11_s	28	0.4065	0.27682	0.82317	0.38322	0.31945	0.77145	0.93289	0.92424	0.96372	0.87652
yolo11_s	29	0.40544	0.27539	0.82333	0.38519	0.43473	0.77037	0.93668	0.90249	0.95741	0.87042
yolo11_s	30	0.40157	0.27267	0.82147	0.38526	0.34479	0.76957	0.90968	0.92666	0.96259	0.87252
yolo11_s	31	0.40117	0.27102	0.82027	0.38108	0.3044	0.7699	0.91887	0.92978	0.96532	0.87861
yolo11_s	32	0.4	0.26763	0.82069	0.38539	0.319	0.7706	0.93035	0.91361	0.96385	0.87751
yolo11_s	33	0.39791	0.26541	0.82086	0.3787	0.29541	0.76969	0.93102	0.92997	0.96468	0.88141
yolo11_s	34	0.40208	0.27104	0.82102	0.38776	0.29628	0.77121	0.93011	0.92749	0.96548	0.88191
yolo11_s	35	0.40077	0.2635	0.82283	0.38113	0.29223	0.76706	0.92286	0.94497	0.96607	0.88183
yolo11_s	36	0.39622	0.25957	0.81901	0.38291	0.31111	0.77143	0.93271	0.92492	0.96529	0.87999
yolo11_s	37	0.3979	0.25745	0.82007	0.37633	0.3048	0.76837	0.93192	0.93842	0.95666	0.87384
yolo11_s	38	0.39762	0.25819	0.82104	0.38229	0.29845	0.77044	0.93856	0.9278	0.95937	0.87468
yolo11_s	39	0.39371	0.25023	0.81959	0.37971	0.27167	0.76908	0.94454	0.93876	0.972	0.887
yolo11_s	40	0.39505	0.24878	0.81979	0.38311	0.32956	0.77181	0.92734	0.93983	0.96413	0.87848
yolo11_s	41	0.39178	0.30428	0.81534	0.3788	0.28068	0.76999	0.9405	0.94693	0.96676	0.88384
yolo11_s	42	0.3921	0.24469	0.8194	0.38058	0.29258	0.7696	0.92588	0.94505	0.95654	0.87512
yolo11_s	43	0.39161	0.24264	0.81826	0.37669	0.28942	0.76872	0.95237	0.93387	0.96561	0.88241
yolo11_s	44	0.38702	0.24445	0.81782	0.38309	0.27588	0.77072	0.93582	0.93212	0.96815	0.88265
yolo11_s	45	0.38926	0.24569	0.81703	0.3771	0.29721	0.77034	0.92869	0.94192	0.9584	0.87856
yolo11_s	46	0.38705	0.23799	0.81797	0.38423	0.28792	0.77202	0.94924	0.92766	0.9635	0.87773
yolo11_s	47	0.38908	0.23703	0.81804	0.3817	0.3113	0.76819	0.93825	0.9306	0.96566	0.88335
yolo11_s	48	0.38992	0.23567	0.81642	0.38665	0.28839	0.7713	0.93865	0.93803	0.96461	0.88
yolo11_s	49	0.38532	0.22982	0.81675	0.381	0.29816	0.76925	0.94459	0.93392	0.96262	0.87683
yolo11_s	50	0.3819	0.22783	0.81625	0.37467	0.28033	0.76732	0.95978	0.92633	0.96935	0.88732
yolo11_s	51	0.3857	0.23137	0.81673	0.3785	0.29073	0.76903	0.92156	0.95122	0.96456	0.88197
yolo11_s	52	0.37941	0.22419	0.81751	0.38177	0.28056	0.76964	0.93284	0.93821	0.96241	0.87726
yolo11_s	53	0.38301	0.22601	0.81594	0.38286	0.27949	0.77088	0.93132	0.94639	0.95658	0.87414
yolo11_s	54	0.38222	0.22783	0.81483	0.38147	0.29263	0.7707	0.93227	0.94625	0.95624	0.87349
yolo11_s	55	0.38215	0.23171	0.8157	0.38047	0.29574	0.76894	0.93317	0.93861	0.96209	0.88003
yolo11_s	56	0.37911	0.22298	0.81403	0.38039	0.29188	0.7697	0.93397	0.94018	0.95772	0.87403
yolo11_s	57	0.37929	0.22705	0.81182	0.38152	0.27907	0.77002	0.95052	0.92554	0.96031	0.87562
yolo11_s	58	0.38222	0.22797	0.81504	0.38358	0.27405	0.77057	0.93399	0.94761	0.9677	0.88514
yolo11_s	59	0.38151	0.22211	0.81403	0.37778	0.28424	0.76847	0.94733	0.93678	0.96447	0.88438
yolo11_s	60	0.38123	0.22112	0.81509	0.37891	0.2944	0.7689	0.92976	0.9526	0.96752	0.88452
yolo11_s	61	0.37722	0.21735	0.81306	0.37377	0.27047	0.76818	0.94843	0.94149	0.96468	0.88409
yolo11_s	62	0.37375	0.21772	0.81345	0.37749	0.26544	0.76975	0.95275	0.93412	0.96601	0.88822
yolo11_s	63	0.37473	0.22332	0.81227	0.37453	0.28984	0.76819	0.94201	0.93803	0.9605	0.87993
yolo11_s	64	0.3719	0.21313	0.81161	0.37488	0.28063	0.7692	0.93622	0.95053	0.9642	0.87982
yolo11_s	65	0.36921	0.21194	0.81259	0.37744	0.28682	0.77008	0.94571	0.94008	0.96197	0.87672
yolo11_s	66	0.37016	0.21226	0.8107	0.37594	0.30603	0.76905	0.92025	0.94126	0.95664	0.87578
yolo11_s	67	0.37057	0.21577	0.81376	0.37502	0.29169	0.76814	0.94462	0.93522	0.95888	0.88278
yolo11_s	68	0.37015	0.21067	0.81073	0.37631	0.26878	0.77001	0.93469	0.94748	0.96111	0.88272
yolo11_s	69	0.36891	0.20611	0.81209	0.37637	0.27986	0.7694	0.92923	0.95532	0.9617	0.88202
yolo11_s	70	0.36801	0.20446	0.80943	0.379	0.25982	0.76991	0.93561	0.95394	0.96609	0.88571
yolo11_s	71	0.36895	0.20446	0.81179	0.37723	0.27424	0.7676	0.92939	0.96176	0.96487	0.8867
yolo11_s	72	0.36561	0.20481	0.80829	0.38339	0.30186	0.77152	0.94711	0.93684	0.95733	0.87688
yolo11_s	73	0.36742	0.20683	0.81147	0.38258	0.28096	0.77351	0.94818	0.9481	0.96414	0.88353
yolo11_s	74	0.36584	0.19917	0.80989	0.37705	0.28179	0.7707	0.93723	0.95509	0.96063	0.88065
yolo11_s	75	0.35975	0.20048	0.8064	0.37453	0.27688	0.76834	0.92889	0.95255	0.96328	0.88563
yolo11_s	76	0.36208	0.20137	0.81084	0.37273	0.2697	0.76843	0.95266	0.94118	0.96305	0.88522
yolo11_s	77	0.36143	0.2055	0.80882	0.37357	0.30667	0.76756	0.91631	0.94349	0.95654	0.87771
yolo11_s	78	0.36129	0.20075	0.80847	0.38001	0.27389	0.76905	0.93747	0.94078	0.965	0.88448
yolo11_s	79	0.36143	0.2002	0.80864	0.37773	0.27917	0.77041	0.92523	0.9384	0.95776	0.88177
yolo11_s	80	0.35821	0.19883	0.80623	0.3783	0.28109	0.76839	0.93515	0.94549	0.95977	0.88095
yolo11_s	81	0.35627	0.19302	0.80727	0.37926	0.26688	0.76907	0.95042	0.93769	0.96193	0.88277
yolo11_s	82	0.35941	0.19931	0.80877	0.38014	0.28042	0.77219	0.94201	0.95835	0.95793	0.87673
yolo11_s	83	0.35701	0.19981	0.80778	0.37729	0.29003	0.77023	0.93308	0.95257	0.96324	0.8868
yolo11_s	84	0.35672	0.20295	0.80781	0.38048	0.29243	0.77163	0.92891	0.95511	0.96419	0.88491
yolo11_s	85	0.35493	0.19723	0.80757	0.38045	0.29493	0.77069	0.93976	0.9555	0.96353	0.88731
yolo11_s	86	0.35308	0.19249	0.80694	0.3775	0.2754	0.77014	0.95137	0.95188	0.96456	0.88438
yolo11_s	87	0.35203	0.18956	0.80678	0.38021	0.27628	0.77165	0.93531	0.95565	0.96566	0.88612
yolo11_s	88	0.35129	0.18953	0.80632	0.37798	0.27566	0.76977	0.94634	0.94061	0.96525	0.88637
yolo11_s	89	0.35321	0.1917	0.80711	0.37718	0.27054	0.76967	0.9452	0.93713	0.9676	0.88878
yolo11_s	90	0.35072	0.18602	0.80698	0.37718	0.29863	0.76943	0.93207	0.9469	0.96114	0.88496
yolo11_s	91	0.34605	0.18534	0.805	0.38221	0.28201	0.77017	0.95185	0.93515	0.96995	0.88787
yolo11_s	92	0.34393	0.18555	0.80409	0.3816	0.28685	0.7704	0.94852	0.9412	0.96236	0.88422
yolo11_s	93	0.34697	0.18512	0.80546	0.38246	0.28177	0.77037	0.94427	0.95139	0.96205	0.88398
yolo11_s	94	0.34579	0.18378	0.80291	0.37571	0.2869	0.76942	0.93995	0.95073	0.96596	0.88816
yolo11_s	95	0.34655	0.18515	0.80598	0.37773	0.27594	0.7689	0.95324	0.93746	0.96443	0.88704
yolo11_s	96	0.34118	0.17884	0.80093	0.38198	0.2903	0.7709	0.94601	0.9534	0.96011	0.8815
yolo11_s	97	0.33976	0.18156	0.80389	0.37892	0.27755	0.76862	0.94918	0.94058	0.9638	0.88652
yolo11_s	98	0.33584	0.17932	0.804	0.37817	0.29401	0.76977	0.93439	0.93899	0.9576	0.88048
yolo11_s	99	0.33671	0.18053	0.80094	0.37899	0.28535	0.76971	0.9368	0.94287	0.96673	0.89235
yolo11_s	100	0.33508	0.1791	0.79999	0.38015	0.30702	0.77006	0.92014	0.95469	0.95954	0.88279
yolo11_s	101	0.33525	0.17557	0.80384	0.37857	0.29275	0.7691	0.93731	0.94428	0.95896	0.88112
yolo11_s	102	0.33187	0.17622	0.80303	0.37675	0.28543	0.76905	0.9441	0.95212	0.9665	0.88898
yolo11_s	103	0.32969	0.17343	0.80139	0.37731	0.28177	0.76888	0.9336	0.967	0.96474	0.88538
yolo11_s	104	0.3278	0.1706	0.79859	0.37795	0.28018	0.76951	0.94117	0.95285	0.96612	0.88998
yolo11_s	105	0.32538	0.16844	0.80262	0.38322	0.29044	0.77192	0.94708	0.94983	0.95785	0.88398
yolo11_s	106	0.32641	0.17111	0.80031	0.38399	0.29744	0.77124	0.94467	0.94297	0.96175	0.8812
yolo11_s	107	0.32546	0.17073	0.80003	0.38189	0.29108	0.77104	0.93915	0.94983	0.96103	0.88409
yolo11_s	108	0.32123	0.16738	0.79846	0.38137	0.29704	0.76985	0.93901	0.93763	0.958	0.88001
yolo11_s	109	0.32003	0.16913	0.79926	0.37957	0.30239	0.76945	0.9308	0.94723	0.95458	0.8771
yolo11_s	110	0.31692	0.1653	0.79622	0.37993	0.28687	0.76946	0.93655	0.95234	0.96072	0.88487
yolo11_s	111	0.3191	0.1666	0.79831	0.3849	0.2996	0.77164	0.94784	0.93543	0.96029	0.88239
yolo11_s	112	0.31865	0.16682	0.79665	0.38107	0.29805	0.77099	0.92962	0.95801	0.96119	0.88483
yolo11_s	113	0.31336	0.16506	0.79715	0.37997	0.29231	0.7697	0.94986	0.94181	0.95649	0.87884
yolo11_s	114	0.31656	0.16471	0.79688	0.38183	0.27528	0.77062	0.94543	0.94935	0.96058	0.88312
yolo11_s	115	0.31318	0.1632	0.79776	0.38204	0.28987	0.77069	0.94123	0.94919	0.95584	0.87851
yolo11_s	116	0.3103	0.16141	0.79761	0.38479	0.29308	0.7703	0.93109	0.95649	0.95761	0.88217
yolo11_s	117	0.30601	0.15942	0.79442	0.38429	0.29184	0.7709	0.94347	0.9492	0.95807	0.88107
yolo11_s	118	0.30601	0.15924	0.79836	0.38275	0.29023	0.7709	0.94295	0.94382	0.95584	0.88094
yolo11_s	119	0.30398	0.15815	0.79603	0.38218	0.30484	0.77	0.93192	0.95684	0.95515	0.88004
yolo11_s	120	0.3024	0.15895	0.79646	0.3814	0.30413	0.77077	0.93966	0.95184	0.95013	0.87616
yolo11_s	121	0.30046	0.15814	0.79491	0.38342	0.30911	0.77104	0.93598	0.95135	0.95099	0.87577
yolo11_s	122	0.29999	0.15852	0.7929	0.38164	0.30665	0.7709	0.93469	0.95233	0.95485	0.87697
yolo11_s	123	0.29818	0.15652	0.79283	0.38368	0.31207	0.771	0.93747	0.94265	0.94857	0.87186
yolo11_s	124	0.29561	0.15472	0.79228	0.38413	0.31232	0.77225	0.92245	0.94751	0.945	0.86911
yolo11_s	125	0.29212	0.15246	0.78951	0.38358	0.29286	0.77171	0.93448	0.9442	0.95632	0.87999
yolo11_s	126	0.28821	0.15064	0.79091	0.38262	0.29296	0.7711	0.93005	0.95396	0.95375	0.87656
yolo11_s	127	0.28784	0.15101	0.79005	0.38653	0.29007	0.77299	0.94655	0.94239	0.95281	0.87773
yolo11_s	128	0.28663	0.15106	0.79218	0.38765	0.30145	0.77334	0.9332	0.95004	0.9525	0.87534
yolo11_s	129	0.28461	0.14908	0.79114	0.38662	0.30713	0.77269	0.93187	0.9476	0.94839	0.87082
yolo11_m	1	0.47704	0.70251	0.83991	0.41296	0.56865	0.76508	0.87214	0.87514	0.91504	0.81618
yolo11_m	2	0.45986	0.48898	0.82253	0.42067	0.43564	0.76535	0.87735	0.89637	0.93279	0.83187
yolo11_m	3	0.45106	0.472	0.81976	0.40236	0.4831	0.76095	0.84399	0.9001	0.93091	0.83625
yolo11_m	4	0.44975	0.44689	0.81826	0.4016	0.39038	0.76143	0.8884	0.89663	0.9386	0.8432
yolo11_m	5	0.45012	0.40767	0.8208	0.42679	0.39355	0.76517	0.88967	0.89827	0.94337	0.8421
yolo11_m	6	0.45068	0.3853	0.81929	0.39676	0.36794	0.75897	0.89898	0.91592	0.93932	0.84589
yolo11_m	7	0.43828	0.38461	0.81652	0.39225	0.36232	0.75976	0.91054	0.90006	0.94922	0.86043
yolo11_m	8	0.43278	0.37085	0.81482	0.40424	0.39461	0.76117	0.8904	0.91158	0.9452	0.84777
yolo11_m	9	0.43783	0.35771	0.81333	0.40485	0.35447	0.76069	0.90515	0.92445	0.95529	0.85987
yolo11_m	10	0.43437	0.35053	0.81482	0.39974	0.38333	0.75872	0.89356	0.91817	0.95356	0.85815
yolo11_m	11	0.42789	0.35047	0.81199	0.39143	0.37023	0.75833	0.90064	0.91929	0.95245	0.86195
yolo11_m	12	0.42172	0.33542	0.81079	0.3959	0.34867	0.75775	0.88037	0.91449	0.94226	0.85185
yolo11_m	13	0.42354	0.33465	0.81166	0.40237	0.34362	0.7568	0.90157	0.91011	0.95747	0.86092
yolo11_m	14	0.42693	0.33894	0.81228	0.38727	0.34485	0.75522	0.91423	0.9108	0.95222	0.86326
yolo11_m	15	0.42303	0.33843	0.81515	0.38636	0.32979	0.75534	0.90806	0.92096	0.95128	0.86556
yolo11_m	16	0.41913	0.31951	0.81032	0.38522	0.31362	0.75463	0.92139	0.92287	0.95806	0.86756
yolo11_m	17	0.42268	0.31959	0.8122	0.38952	0.36041	0.75767	0.88172	0.91608	0.94641	0.85799
yolo11_m	18	0.42374	0.31707	0.81184	0.3989	0.32505	0.75889	0.91116	0.92343	0.95709	0.86307
yolo11_m	19	0.423	0.31107	0.81462	0.39739	0.3403	0.75977	0.90663	0.91337	0.95381	0.85958
yolo11_m	20	0.42368	0.30784	0.81146	0.40535	0.32416	0.7612	0.90921	0.92629	0.95269	0.8623
yolo11_m	21	0.42752	0.30082	0.81082	0.39383	0.31384	0.75754	0.92405	0.90305	0.95407	0.86338
yolo11_m	22	0.42063	0.29857	0.81147	0.38884	0.30188	0.75754	0.91205	0.93805	0.95817	0.87183
yolo11_m	23	0.41819	0.29446	0.80996	0.38969	0.32367	0.75507	0.91494	0.90124	0.95418	0.86544
yolo11_m	24	0.41464	0.30237	0.80792	0.38322	0.31942	0.75532	0.92345	0.91564	0.95707	0.8714
yolo11_m	25	0.41062	0.29053	0.81033	0.39739	0.34024	0.7581	0.91191	0.91018	0.95504	0.86058
yolo11_m	26	0.4132	0.29227	0.80901	0.38962	0.32285	0.75725	0.91639	0.90901	0.94628	0.85834
yolo11_m	27	0.40886	0.28591	0.80825	0.38553	0.32378	0.75608	0.90944	0.92246	0.95021	0.86564
yolo11_m	28	0.41557	0.29721	0.80931	0.38281	0.32208	0.75562	0.91214	0.92065	0.95728	0.87266
yolo11_m	29	0.41235	0.28789	0.80954	0.38662	0.31066	0.75549	0.91975	0.92732	0.95978	0.87101
yolo11_m	30	0.40707	0.27761	0.80886	0.38299	0.31514	0.75533	0.91324	0.922	0.95422	0.86962
yolo11_m	31	0.40577	0.27657	0.80692	0.37959	0.31842	0.75469	0.90867	0.91686	0.94649	0.8618
yolo11_m	32	0.40608	0.2767	0.80672	0.38493	0.30688	0.75569	0.92412	0.92763	0.95341	0.86831
yolo11_m	33	0.40661	0.2677	0.8077	0.39184	0.32656	0.75766	0.90597	0.92631	0.95201	0.86369
yolo11_m	34	0.41236	0.26821	0.8088	0.37535	0.31438	0.75367	0.92364	0.9291	0.9527	0.87168
yolo11_m	35	0.4057	0.26261	0.80979	0.37712	0.32285	0.7539	0.9257	0.9208	0.9538	0.86977
yolo11_m	36	0.4043	0.26437	0.8064	0.37818	0.29646	0.75269	0.91292	0.93385	0.95627	0.87184
yolo11_m	37	0.403	0.25845	0.80846	0.37721	0.3122	0.75274	0.92103	0.94044	0.95175	0.86882
yolo11_m	38	0.40437	0.2525	0.80894	0.37989	0.28414	0.75331	0.92102	0.94451	0.9639	0.87891
yolo11_m	39	0.40399	0.25612	0.80601	0.37905	0.28638	0.75246	0.91732	0.94708	0.95694	0.87312
yolo11_m	40	0.40811	0.25365	0.80778	0.37704	0.31671	0.75307	0.9192	0.9132	0.94996	0.8667
yolo11_m	41	0.40553	0.35254	0.80392	0.3852	0.29081	0.75525	0.91456	0.9558	0.95939	0.8747
yolo11_m	42	0.40004	0.25251	0.80675	0.37727	0.29529	0.75242	0.94245	0.92481	0.96048	0.87915
yolo11_m	43	0.40049	0.25223	0.80717	0.37384	0.30265	0.75259	0.9176	0.93226	0.95521	0.87013
yolo11_m	44	0.39593	0.24949	0.80617	0.37866	0.30648	0.75285	0.9299	0.92142	0.96243	0.87941
yolo11_m	45	0.40344	0.25981	0.80646	0.38494	0.32042	0.7557	0.92466	0.91112	0.92612	0.84239
yolo11_m	46	0.40017	0.25865	0.80573	0.3801	0.29396	0.75454	0.92093	0.94987	0.96299	0.88037
yolo11_m	47	0.39629	0.25096	0.80483	0.3821	0.32248	0.7542	0.91878	0.93016	0.95508	0.87065
yolo11_m	48	0.39938	0.252	0.80378	0.37885	0.29051	0.75355	0.91821	0.94275	0.96315	0.87938
yolo11_m	49	0.39476	0.23996	0.80577	0.37355	0.28348	0.7527	0.93122	0.93448	0.96046	0.87848
yolo11_m	50	0.39343	0.24267	0.80512	0.37778	0.31418	0.75353	0.92991	0.9199	0.95781	0.87572
yolo11_m	51	0.39422	0.24417	0.80434	0.37565	0.2986	0.7524	0.94034	0.92656	0.96316	0.8805
yolo11_m	52	0.39104	0.24104	0.80698	0.37319	0.28077	0.75158	0.93276	0.94366	0.9614	0.88128
yolo11_m	53	0.39288	0.23814	0.80539	0.37518	0.27543	0.75224	0.92022	0.95555	0.96481	0.88202
yolo11_m	54	0.39352	0.23692	0.80385	0.37451	0.28463	0.7521	0.93992	0.92533	0.95758	0.87927
yolo11_m	55	0.39033	0.23277	0.80394	0.37466	0.30357	0.75224	0.93115	0.92633	0.95623	0.87598
yolo11_m	56	0.39178	0.23636	0.80446	0.37862	0.28768	0.753	0.9339	0.93767	0.95857	0.8768
yolo11_m	57	0.39102	0.23825	0.80128	0.37746	0.27862	0.75312	0.94615	0.9306	0.96227	0.87853
yolo11_m	58	0.39247	0.23096	0.80335	0.37542	0.29476	0.75231	0.93753	0.9267	0.95109	0.87078
yolo11_m	59	0.39024	0.22394	0.80322	0.37045	0.29992	0.75088	0.93277	0.93837	0.95185	0.87126
yolo11_m	60	0.38821	0.22246	0.80323	0.37487	0.28494	0.7523	0.95001	0.93128	0.9601	0.88042
yolo11_m	61	0.3872	0.22343	0.8021	0.37599	0.27886	0.75217	0.94549	0.92567	0.95825	0.87728
yolo11_m	62	0.38754	0.22758	0.80366	0.37526	0.2938	0.75433	0.93147	0.94006	0.96227	0.88002
yolo11_m	63	0.38799	0.22564	0.80351	0.37853	0.30789	0.75351	0.93591	0.92936	0.95306	0.87059
yolo11_m	64	0.38765	0.22853	0.80371	0.37361	0.28553	0.75262	0.9368	0.9354	0.95404	0.8756
yolo11_m	65	0.38465	0.22093	0.80329	0.37336	0.28853	0.75293	0.95167	0.92294	0.95198	0.87335
yolo11_m	66	0.38175	0.21691	0.80102	0.37064	0.27177	0.75189	0.94449	0.93772	0.96019	0.88083
yolo11_m	67	0.38496	0.21704	0.80463	0.37144	0.29706	0.75312	0.93332	0.94001	0.94472	0.86563
yolo11_m	68	0.38388	0.21902	0.80212	0.37251	0.29265	0.75243	0.93091	0.93843	0.95059	0.87038
yolo11_m	69	0.38343	0.2182	0.80283	0.37678	0.28421	0.75235	0.93225	0.93322	0.96101	0.88061
yolo11_m	70	0.38248	0.21994	0.80066	0.37259	0.28703	0.75195	0.92387	0.95045	0.95819	0.87609
yolo11_m	71	0.38351	0.22139	0.80391	0.37649	0.27449	0.75238	0.93427	0.95455	0.96213	0.87974
yolo11_m	72	0.38458	0.21771	0.79998	0.37057	0.27048	0.75165	0.94728	0.93179	0.96603	0.8875
yolo11_m	73	0.38357	0.21557	0.80219	0.36982	0.26841	0.75133	0.93876	0.94481	0.95626	0.87794
yolo11_m	74	0.38086	0.21093	0.80242	0.37046	0.27108	0.7514	0.93498	0.92884	0.96406	0.88683
yolo11_m	75	0.38066	0.2177	0.79978	0.37301	0.28257	0.75255	0.94194	0.94128	0.95987	0.88157
yolo11_m	76	0.3808	0.21565	0.80267	0.37136	0.27833	0.75093	0.93895	0.94323	0.95055	0.8729
yolo11_m	77	0.38086	0.21916	0.80224	0.3712	0.29266	0.75158	0.91916	0.94657	0.95135	0.87213
yolo11_m	78	0.37999	0.21188	0.80106	0.37566	0.27491	0.7527	0.94052	0.9383	0.95764	0.87978
yolo11_m	79	0.38236	0.21085	0.80257	0.37422	0.26521	0.75363	0.95006	0.94024	0.96028	0.88312
yolo11_m	80	0.37769	0.20548	0.80078	0.36983	0.30894	0.75202	0.92464	0.92283	0.95047	0.87284
yolo11_m	81	0.37548	0.20895	0.80064	0.36844	0.27792	0.75171	0.93976	0.94694	0.95676	0.87738
yolo11_m	82	0.37686	0.20858	0.80146	0.37004	0.27439	0.75247	0.9466	0.93259	0.95935	0.8821
yolo11_m	83	0.37357	0.20238	0.80011	0.37007	0.2684	0.75154	0.9477	0.93479	0.95765	0.88185
yolo11_m	84	0.37307	0.2014	0.80041	0.37227	0.29475	0.75269	0.92227	0.94436	0.9548	0.87824
yolo11_m	85	0.3752	0.20443	0.80046	0.3718	0.28786	0.75079	0.93653	0.94437	0.95677	0.87696
yolo11_m	86	0.3717	0.19921	0.80097	0.37112	0.30473	0.75193	0.92958	0.93447	0.94855	0.87245
yolo11_m	87	0.3731	0.20084	0.80039	0.37154	0.28783	0.75201	0.93295	0.94538	0.95405	0.87906
yolo11_m	88	0.36996	0.20003	0.79737	0.37127	0.27846	0.75217	0.93909	0.93697	0.95873	0.88201
yolo11_m	89	0.36692	0.19963	0.79954	0.37184	0.27139	0.75231	0.93656	0.94346	0.9541	0.87885
yolo11_m	90	0.36896	0.19728	0.79898	0.36882	0.28625	0.75148	0.92982	0.93431	0.95529	0.88011
yolo11_m	91	0.36704	0.19595	0.79928	0.37059	0.28227	0.75248	0.93686	0.94415	0.96006	0.88589
yolo11_m	92	0.36503	0.19477	0.79847	0.3722	0.28614	0.75172	0.93392	0.93659	0.95471	0.87485
yolo11_m	93	0.36725	0.19153	0.80006	0.36959	0.27227	0.75124	0.93377	0.94891	0.95776	0.88304
yolo11_m	94	0.36478	0.19367	0.79735	0.36746	0.2639	0.75162	0.94312	0.94537	0.95894	0.88324
yolo11_m	95	0.36178	0.19249	0.79928	0.36788	0.2697	0.75253	0.95635	0.93786	0.96144	0.88473
yolo11_m	96	0.36276	0.18893	0.79597	0.37465	0.27404	0.75301	0.93899	0.94267	0.95749	0.88305
yolo11_m	97	0.36142	0.19276	0.79873	0.37076	0.26407	0.75163	0.95137	0.93299	0.96049	0.88646
yolo11_m	98	0.36029	0.19015	0.79851	0.37505	0.28128	0.75285	0.95015	0.92898	0.95604	0.87739
yolo11_m	99	0.35956	0.1872	0.79539	0.3717	0.28237	0.75196	0.94585	0.94038	0.9575	0.88
yolo11_m	100	0.3586	0.18582	0.79583	0.37277	0.27583	0.75275	0.93379	0.95222	0.95589	0.88017
yolo11_m	101	0.35818	0.18551	0.79752	0.37344	0.26507	0.75316	0.92933	0.95783	0.95185	0.87586
yolo11_m	102	0.35779	0.18646	0.79803	0.37578	0.26756	0.7518	0.94958	0.94905	0.95781	0.87889
yolo11_l	1	0.48064	0.68773	0.86135	0.41632	0.69239	0.7876	0.84792	0.86417	0.89634	0.79509
yolo11_l	2	0.45826	0.46878	0.84254	0.44145	0.563	0.79013	0.8526	0.89867	0.92893	0.82104
yolo11_l	3	0.46863	0.46635	0.84696	0.41167	0.42073	0.77939	0.85584	0.90857	0.92824	0.82966
yolo11_l	4	0.45895	0.41933	0.84146	0.41966	1.09955	0.78393	0.89757	0.88896	0.93935	0.8392
yolo11_l	5	0.46089	0.40763	0.84412	0.40416	0.39079	0.77765	0.88997	0.88422	0.93438	0.84211
yolo11_l	6	0.4544	0.39735	0.83895	0.43284	0.40118	0.78308	0.91022	0.89878	0.94526	0.83951
yolo11_l	7	0.44232	0.37574	0.83511	0.40868	0.33027	0.77719	0.91844	0.91821	0.95372	0.86006
yolo11_l	8	0.44168	0.3651	0.83656	0.40209	0.54509	0.77562	0.84405	0.86731	0.95274	0.85563
yolo11_l	9	0.43763	0.38283	0.83364	0.39627	0.35175	0.77449	0.90833	0.91372	0.95162	0.86295
yolo11_l	10	0.43765	0.35929	0.83342	0.39868	0.38676	0.77383	0.88473	0.92022	0.95436	0.85876
yolo11_l	11	0.4335	0.35551	0.83179	0.3938	0.33472	0.77632	0.91807	0.91894	0.95781	0.86865
yolo11_l	12	0.42916	0.34273	0.83113	0.40062	0.37725	0.7747	0.90366	0.9051	0.94847	0.8578
yolo11_l	13	0.42939	0.34527	0.8311	0.39301	0.33168	0.77219	0.9032	0.9412	0.95604	0.86471
yolo11_l	14	0.42905	0.34354	0.83071	0.39643	0.34354	0.77841	0.90437	0.92602	0.95425	0.86028
yolo11_l	15	0.42591	0.33515	0.83476	0.38851	0.37361	0.77288	0.88951	0.90838	0.94927	0.85937
yolo11_l	16	0.42194	0.32092	0.82861	0.39071	0.36262	0.7721	0.92202	0.93065	0.96038	0.86569
yolo11_l	17	0.42209	0.31445	0.82885	0.38881	0.31729	0.77214	0.90008	0.94205	0.95214	0.86441
yolo11_l	18	0.42074	0.31385	0.82884	0.38898	0.34355	0.7726	0.93598	0.91199	0.94972	0.86068
yolo11_l	19	0.42544	0.31908	0.83232	0.39389	0.30924	0.77237	0.92645	0.92252	0.95937	0.87174
yolo11_l	20	0.42269	0.31482	0.82889	0.3874	0.32592	0.77279	0.9014	0.92427	0.94291	0.86105
yolo11_l	21	0.42223	0.30277	0.82698	0.39097	0.36211	0.77238	0.88515	0.9163	0.95266	0.86786
yolo11_l	22	0.4219	0.29503	0.82902	0.38678	0.30118	0.77324	0.92068	0.93354	0.9579	0.87201
yolo11_l	23	0.41723	0.29676	0.82725	0.38878	0.32446	0.77396	0.92832	0.92204	0.95106	0.8663
yolo11_l	24	0.41363	0.30206	0.82343	0.38159	0.31598	0.77005	0.92774	0.93116	0.96123	0.87375
yolo11_l	25	0.41406	0.28995	0.82768	0.38443	0.34863	0.77059	0.91046	0.91897	0.95551	0.86842
yolo11_l	26	0.4126	0.29019	0.82524	0.38017	0.30393	0.76777	0.93091	0.92366	0.9617	0.87504
yolo11_l	27	0.40877	0.2808	0.82369	0.38107	0.33371	0.76984	0.89012	0.92525	0.94965	0.8653
yolo11_l	28	0.41372	0.30143	0.82685	0.3863	0.32905	0.77257	0.92895	0.90918	0.95063	0.86529
yolo11_l	29	0.41303	0.28899	0.8271	0.38069	0.30083	0.76888	0.93675	0.91	0.95771	0.87357
yolo11_l	30	0.40655	0.28146	0.82435	0.38051	0.30047	0.76985	0.94523	0.91707	0.96168	0.87401
yolo11_l	31	0.41021	0.28255	0.824	0.38854	0.31502	0.77267	0.92141	0.93168	0.96151	0.87405
yolo11_l	32	0.41228	0.27999	0.82553	0.38556	0.29828	0.76999	0.93919	0.92516	0.95819	0.87047
yolo11_l	33	0.40867	0.2723	0.8253	0.38528	0.28909	0.77195	0.94062	0.93225	0.96531	0.87567
yolo11_l	34	0.41032	0.26795	0.82476	0.38078	0.28908	0.77021	0.93606	0.92946	0.96321	0.87743
yolo11_l	35	0.40325	0.26302	0.82492	0.38066	0.28593	0.77021	0.94025	0.93084	0.96715	0.88063
yolo11_l	36	0.40471	0.27198	0.82384	0.37913	0.31345	0.77008	0.92348	0.92361	0.96356	0.87629
yolo11_l	37	0.40533	0.2694	0.82412	0.37956	0.31858	0.77062	0.94743	0.93189	0.96338	0.87813
yolo11_l	38	0.40175	0.26718	0.82398	0.38355	0.31188	0.76988	0.92493	0.91879	0.9577	0.87315
yolo11_l	39	0.40157	0.25872	0.82229	0.37983	0.45269	0.76926	0.94828	0.91672	0.96193	0.8748
yolo11_l	40	0.40991	0.26313	0.82577	0.38107	0.30664	0.76957	0.90445	0.94351	0.96297	0.87958
yolo11_l	41	0.40238	0.30706	0.81951	0.37964	0.30424	0.77049	0.92261	0.93667	0.95762	0.87141
yolo11_l	42	0.40099	0.25634	0.82338	0.37987	0.28214	0.76912	0.93514	0.93788	0.96064	0.87669
yolo11_l	43	0.40109	0.25195	0.82291	0.3793	0.30852	0.76981	0.92118	0.92646	0.95478	0.87216
yolo11_l	44	0.40229	0.26358	0.82397	0.37653	0.28708	0.76951	0.93398	0.93429	0.96719	0.88427
yolo11_l	45	0.40122	0.2527	0.82184	0.37905	0.27927	0.76841	0.94245	0.9244	0.96321	0.87765
yolo11_l	46	0.39869	0.24562	0.82231	0.38127	0.28841	0.77087	0.9544	0.9289	0.9636	0.87984
yolo11_l	47	0.39824	0.25275	0.8216	0.38169	0.28738	0.76863	0.94179	0.94429	0.97055	0.88535
yolo11_l	48	0.39962	0.24895	0.82097	0.37665	0.28434	0.76758	0.92307	0.93952	0.96547	0.88234
yolo11_l	49	0.39658	0.24515	0.82175	0.37438	0.27642	0.76866	0.93652	0.93699	0.96499	0.8817
yolo11_l	50	0.39164	0.24068	0.81982	0.37954	0.27675	0.76958	0.94362	0.93153	0.96477	0.88117
yolo11_l	51	0.39863	0.24292	0.82153	0.37673	0.29009	0.76924	0.94455	0.92285	0.96486	0.88052
yolo11_l	52	0.39453	0.24104	0.82348	0.37342	0.2701	0.76697	0.92744	0.95192	0.9643	0.88279
yolo11_l	53	0.39453	0.23629	0.82038	0.37304	0.26958	0.7672	0.94494	0.9396	0.96936	0.88919
yolo11_l	54	0.39176	0.23364	0.8189	0.37216	0.277	0.76749	0.95097	0.9438	0.96706	0.88776
yolo11_l	55	0.39085	0.23726	0.81978	0.37702	0.2736	0.76926	0.9453	0.94191	0.96118	0.87974
yolo11_l	56	0.39376	0.2321	0.81938	0.37372	0.29471	0.76864	0.92517	0.93908	0.95171	0.87313
yolo11_l	57	0.39092	0.23636	0.81736	0.37925	0.29049	0.77005	0.9452	0.92902	0.96365	0.87959
yolo11_l	58	0.39142	0.23998	0.81942	0.37232	0.30423	0.76878	0.942	0.94477	0.9673	0.88474
yolo11_l	59	0.39182	0.23179	0.81898	0.369	0.26798	0.76787	0.94891	0.93724	0.96902	0.89032
yolo11_l	60	0.387	0.23404	0.81807	0.37496	0.27567	0.76779	0.93218	0.93489	0.96812	0.88799
yolo11_l	61	0.38555	0.22465	0.81645	0.3735	0.26835	0.76827	0.93824	0.94445	0.96754	0.88603
yolo11_l	62	0.38857	0.22696	0.81833	0.37275	0.28946	0.76737	0.94286	0.92521	0.96329	0.88598
yolo11_l	63	0.38655	0.22416	0.81746	0.37406	0.2864	0.76704	0.94721	0.92573	0.96204	0.88129
yolo11_l	64	0.38539	0.22626	0.81703	0.3724	0.28094	0.76897	0.9247	0.95538	0.96994	0.89027
yolo11_l	65	0.38417	0.22493	0.81781	0.37105	0.27626	0.76718	0.95216	0.93487	0.9657	0.88866
yolo11_l	66	0.38023	0.22208	0.8152	0.37104	0.27858	0.76696	0.93789	0.9429	0.96952	0.8902
yolo11_l	67	0.38226	0.22178	0.81857	0.37589	0.26652	0.7687	0.95999	0.93394	0.97186	0.89071
yolo11_l	68	0.38247	0.22384	0.81553	0.37756	0.27856	0.76781	0.93844	0.94471	0.96457	0.88374
yolo11_l	69	0.38232	0.2225	0.81656	0.37353	0.28822	0.7672	0.93716	0.93927	0.96775	0.88623
yolo11_l	70	0.37838	0.21504	0.81357	0.37313	0.26994	0.7687	0.9382	0.93983	0.96589	0.88953
yolo11_l	71	0.37911	0.21729	0.81605	0.37305	0.28351	0.76674	0.94217	0.94127	0.96737	0.88645
yolo11_l	72	0.37664	0.21651	0.81229	0.36789	0.28908	0.76601	0.94312	0.93024	0.96277	0.88584
yolo11_l	73	0.37676	0.21444	0.81543	0.37384	0.29264	0.76829	0.93819	0.93474	0.96252	0.88439
yolo11_l	74	0.37483	0.21362	0.81366	0.37265	0.28121	0.76711	0.93408	0.95427	0.96601	0.8873
yolo11_l	75	0.37378	0.21659	0.81145	0.3721	0.27473	0.76682	0.94044	0.93275	0.96509	0.88563
yolo11_l	76	0.37461	0.21927	0.81493	0.37175	0.26048	0.76659	0.93885	0.94747	0.9742	0.89566
yolo11_l	77	0.37547	0.2128	0.81359	0.37473	0.26867	0.76654	0.94309	0.94067	0.97025	0.89027
yolo11_l	78	0.3759	0.20748	0.81369	0.37429	0.25392	0.76684	0.94541	0.93866	0.97118	0.89062
yolo11_l	79	0.37476	0.20521	0.81337	0.37368	0.26518	0.76676	0.94013	0.94193	0.96129	0.88391
yolo11_l	80	0.37297	0.20492	0.81143	0.37176	0.26168	0.76639	0.92606	0.96299	0.96541	0.88761
yolo11_l	81	0.37388	0.20433	0.81283	0.37395	0.25751	0.76789	0.94257	0.94835	0.96874	0.89236
yolo11_l	82	0.37241	0.20345	0.81232	0.37316	0.26915	0.76786	0.9485	0.94489	0.95892	0.8814
yolo11_l	83	0.36537	0.19424	0.81153	0.37113	0.2877	0.76671	0.93652	0.94738	0.96	0.88382
yolo11_l	84	0.36671	0.19935	0.81113	0.37144	0.26061	0.76716	0.95572	0.93882	0.9659	0.88929
yolo11_l	85	0.36846	0.19952	0.81179	0.36911	0.26383	0.76743	0.9302	0.94707	0.96777	0.8919
yolo11_l	86	0.36729	0.19943	0.81185	0.37206	0.25959	0.76722	0.94288	0.95265	0.96909	0.89073
yolo11_l	87	0.37212	0.20043	0.81257	0.3708	0.25589	0.7671	0.95332	0.93774	0.96647	0.8886
yolo11_l	88	0.36891	0.19842	0.8122	0.37265	0.26327	0.76711	0.94436	0.94175	0.96735	0.89075
yolo11_l	89	0.36421	0.20004	0.81117	0.37368	0.25617	0.76743	0.93192	0.95877	0.9667	0.88957
yolo11_l	90	0.371	0.20568	0.81218	0.37542	0.25568	0.76694	0.95369	0.94262	0.96817	0.88943
yolo11_l	91	0.36786	0.20215	0.81153	0.37402	0.25987	0.7695	0.95592	0.93652	0.96306	0.88713
yolo11_l	92	0.36254	0.19294	0.80903	0.37355	0.26807	0.76799	0.93665	0.95433	0.96936	0.89184
yolo11_l	93	0.3628	0.19149	0.81055	0.37115	0.26492	0.76766	0.94403	0.9485	0.96432	0.88867
yolo11_l	94	0.35921	0.18941	0.8073	0.36786	0.26199	0.7667	0.95324	0.941	0.96581	0.88913
yolo11_l	95	0.36039	0.18985	0.81075	0.36936	0.255	0.76609	0.95087	0.94664	0.96558	0.88919
yolo11_l	96	0.35867	0.18461	0.80645	0.36913	0.25791	0.76757	0.94175	0.95256	0.96973	0.89541
yolo11_l	97	0.35256	0.1874	0.80742	0.36756	0.25482	0.76712	0.94344	0.94363	0.96883	0.89174
yolo11_l	98	0.35408	0.18684	0.80874	0.37075	0.25648	0.76733	0.94991	0.94661	0.96809	0.89126
yolo11_l	99	0.3541	0.18651	0.80532	0.37275	0.2611	0.76876	0.95572	0.94343	0.9696	0.8939
yolo11_l	100	0.35292	0.18666	0.80541	0.37514	0.2516	0.7681	0.95847	0.94849	0.9666	0.88776
yolo11_l	101	0.35189	0.18753	0.80852	0.37296	0.26873	0.76884	0.94314	0.94381	0.96314	0.885
yolo11_l	102	0.35235	0.18687	0.80895	0.37243	0.26121	0.76857	0.93967	0.95251	0.96791	0.8918
yolo11_l	103	0.35205	0.18807	0.80683	0.37208	0.26959	0.76811	0.94292	0.95438	0.96372	0.88751
yolo11_l	104	0.35175	0.18691	0.80568	0.37176	0.26588	0.76876	0.93929	0.96215	0.96287	0.88584
yolo11_l	105	0.35036	0.19174	0.80939	0.37133	0.28701	0.76985	0.93157	0.93869	0.95692	0.88158
yolo11_l	106	0.35083	0.18854	0.80632	0.37293	0.27429	0.77028	0.942	0.94529	0.96382	0.88711
yolo11_x	1	0.48389	0.61711	0.84039	0.44586	0.71667	0.77771	0.77141	0.86044	0.84691	0.74827
yolo11_x	2	0.48053	0.48654	0.8299	1.92427	3.82217	1.67578	0.54895	0.16391	0.23794	0.19308
yolo11_x	3	0.48167	0.44883	0.83078	0.43173	0.98534	0.77122	0.81582	0.85352	0.88824	0.78761
yolo11_x	4	0.46496	0.4525	0.82433	0.43617	0.73967	0.77192	0.84844	0.86678	0.90221	0.80049
yolo11_x	5	0.45346	0.41878	0.82429	0.41772	1.49736	0.76609	0.83937	0.80861	0.89844	0.80117
yolo11_x	6	0.46043	0.41665	0.82243	0.4367	0.47169	0.76732	0.86716	0.88218	0.92621	0.82298
yolo11_x	7	0.44893	0.38789	0.81948	0.4049	0.36247	0.76286	0.90059	0.87255	0.9405	0.84641
yolo11_x	8	0.43998	0.37229	0.81754	0.41452	0.50196	0.76455	0.82631	0.89619	0.93247	0.8366
yolo11_x	9	0.44317	0.36327	0.81619	0.40023	0.33636	0.76037	0.91277	0.90562	0.94801	0.85896
yolo11_x	10	0.43725	0.35667	0.81627	0.39871	0.54371	0.76102	0.77635	0.90558	0.93014	0.8389
yolo11_x	11	0.4294	0.34365	0.81332	0.38994	0.33431	0.75629	0.8821	0.91793	0.94667	0.85712
yolo11_x	12	0.42819	0.33748	0.81402	0.39682	0.40116	0.76059	0.8415	0.91389	0.94683	0.8534
yolo11_x	13	0.43307	0.35382	0.81535	0.40706	0.42309	0.76301	0.90433	0.90076	0.95119	0.85288
yolo11_x	14	0.43546	0.34122	0.8158	0.40004	0.34186	0.76127	0.88386	0.9367	0.94768	0.85612
yolo11_x	15	0.43541	0.33834	0.81895	0.39451	0.33397	0.75956	0.90055	0.90403	0.95287	0.86002
yolo11_x	16	0.42758	0.32761	0.81277	0.3865	0.33336	0.7576	0.92684	0.89333	0.94746	0.86036
yolo11_x	17	0.42469	0.32135	0.81318	0.38963	0.36514	0.7571	0.87488	0.93396	0.94267	0.85712
yolo11_x	18	0.4233	0.31725	0.81282	0.39345	0.312	0.75629	0.90993	0.92047	0.95402	0.86627
yolo11_x	19	0.42353	0.31391	0.81522	0.39601	0.33717	0.75664	0.89636	0.91201	0.94486	0.8596
yolo11_x	20	0.42039	0.30653	0.81114	0.38343	0.34703	0.75633	0.8921	0.90399	0.93983	0.85701
yolo11_x	21	0.4185	0.30034	0.8097	0.38764	0.33745	0.75527	0.90591	0.9002	0.94088	0.85489
yolo11_x	22	0.42505	0.31207	0.8129	0.38816	0.35819	0.7573	0.89876	0.91313	0.94844	0.86114
yolo11_x	23	0.42178	0.31761	0.81195	0.3868	0.30628	0.75648	0.92215	0.91962	0.96223	0.87665
yolo11_x	24	0.41453	0.29463	0.80839	0.38306	0.3195	0.75576	0.89854	0.91687	0.95477	0.87015
yolo11_x	25	0.41714	0.29655	0.81221	0.38682	0.31453	0.75605	0.92255	0.92028	0.95887	0.87255
yolo11_x	26	0.41596	0.29789	0.81051	0.38954	0.30412	0.75521	0.92826	0.92391	0.95118	0.86216
yolo11_x	27	0.41426	0.28692	0.8098	0.38914	0.32637	0.7576	0.91682	0.90305	0.95352	0.87002
yolo11_x	28	0.4195	0.29373	0.81062	0.39026	0.3296	0.75755	0.90497	0.9215	0.95363	0.86746
yolo11_x	29	0.42149	0.29311	0.81256	0.38802	0.32905	0.75582	0.90584	0.92528	0.94976	0.86323
yolo11_x	30	0.41652	0.2812	0.81113	0.38399	0.31161	0.75387	0.91812	0.92997	0.95546	0.86936
yolo11_x	31	0.41664	0.27739	0.80946	0.38436	0.29226	0.75377	0.91937	0.93313	0.95994	0.87552
yolo11_x	32	0.41308	0.27765	0.80819	0.3818	0.30901	0.75533	0.93056	0.91718	0.95643	0.87429
yolo11_x	33	0.40971	0.26565	0.80837	0.37848	0.29747	0.75354	0.92758	0.92331	0.96389	0.88295
yolo11_x	34	0.40962	0.26773	0.8088	0.37506	0.30542	0.75335	0.93573	0.91226	0.96232	0.88111
yolo11_x	35	0.40778	0.27805	0.81037	0.37766	0.28843	0.75464	0.93736	0.91625	0.95696	0.87398
yolo11_x	36	0.40581	0.27178	0.8075	0.37826	0.30159	0.75478	0.92704	0.91554	0.96118	0.87691
yolo11_x	37	0.41125	0.27268	0.81014	0.38606	0.30637	0.75625	0.90665	0.93881	0.94815	0.86156
yolo11_x	38	0.41158	0.27718	0.81125	0.37702	0.30943	0.7537	0.92943	0.91588	0.96173	0.8773
yolo11_x	39	0.40802	0.26991	0.80741	0.37345	0.29017	0.75199	0.92926	0.92318	0.96511	0.8835
yolo11_x	40	0.41038	0.26096	0.80968	0.37975	0.29532	0.75319	0.91457	0.92931	0.95777	0.87614
yolo11_x	41	0.40965	0.3606	0.80531	0.37982	0.2953	0.75268	0.93648	0.91581	0.96257	0.87751
yolo11_x	42	0.40472	0.25402	0.80871	0.37817	0.30206	0.75217	0.90414	0.93752	0.95826	0.87403
yolo11_x	43	0.40772	0.25573	0.80939	0.37738	0.30004	0.7525	0.92761	0.92257	0.95541	0.86998
yolo11_x	44	0.40615	0.25738	0.80895	0.38104	0.29392	0.75381	0.94339	0.90471	0.95669	0.87161
yolo11_x	45	0.40472	0.25248	0.8069	0.37545	0.29878	0.75202	0.93332	0.91542	0.95745	0.8747
yolo11_x	46	0.40458	0.24983	0.80722	0.38289	0.31962	0.75514	0.92268	0.91421	0.94806	0.86816
yolo11_x	47	0.40251	0.25576	0.80629	0.38341	0.30305	0.75678	0.90443	0.94541	0.9567	0.86976
yolo11_x	48	0.4027	0.25086	0.80498	0.37606	0.29769	0.75267	0.89916	0.94591	0.95975	0.87613
yolo11_x	49	0.39865	0.24087	0.80647	0.37613	0.30066	0.75285	0.92313	0.92316	0.95789	0.87854
yolo11_x	50	0.39677	0.23801	0.80622	0.3781	0.31829	0.7529	0.90504	0.91677	0.9536	0.87145
yolo11_x	51	0.39915	0.24087	0.80541	0.37876	0.3214	0.75254	0.91378	0.9137	0.94473	0.86243
yolo11_x	52	0.39802	0.23682	0.80958	0.3747	0.29815	0.75311	0.90607	0.94585	0.95523	0.87524
yolo11_x	53	0.40101	0.24091	0.80737	0.38189	0.29078	0.75354	0.93157	0.92635	0.95859	0.87366
yolo11_x	54	0.40669	0.23857	0.80675	0.38028	0.30075	0.75408	0.93378	0.92393	0.95884	0.87887
yolo11_x	55	0.39927	0.23794	0.80646	0.3749	0.28784	0.75171	0.91761	0.93676	0.95967	0.87729
yolo11_x	56	0.39923	0.2293	0.80635	0.37901	0.29782	0.75419	0.91702	0.93316	0.95348	0.87538
yolo11_x	57	0.39895	0.23894	0.8033	0.37907	0.30006	0.75185	0.89782	0.95176	0.95757	0.87779
yolo11_x	58	0.3992	0.24064	0.80531	0.37469	0.29025	0.75176	0.93037	0.92307	0.96047	0.88141
yolo11_x	59	0.39747	0.23435	0.80515	0.37323	0.28744	0.75178	0.92315	0.93354	0.95779	0.87838
yolo11_x	60	0.39386	0.22932	0.80472	0.37455	0.29942	0.75148	0.92236	0.91465	0.95683	0.87788
yolo11_x	61	0.39398	0.22856	0.80398	0.36918	0.28354	0.75109	0.93577	0.92746	0.96029	0.88224
yolo11_x	62	0.39557	0.22989	0.80556	0.37604	0.29451	0.75332	0.92867	0.91544	0.9592	0.87823
yolo11_x	63	0.39421	0.22736	0.80449	0.37062	0.28552	0.75161	0.92697	0.9252	0.95961	0.87874
yolo11_x	64	0.39173	0.2242	0.80445	0.37063	0.29555	0.75339	0.93073	0.92684	0.96401	0.88482
yolo11_x	65	0.39	0.22465	0.80484	0.37328	0.28067	0.75435	0.92036	0.94257	0.95964	0.87817
yolo11_x	66	0.39184	0.21992	0.80304	0.37425	0.30231	0.75226	0.93443	0.91847	0.95608	0.87511
yolo11_x	67	0.3924	0.21926	0.80586	0.37209	0.29452	0.7512	0.9119	0.92538	0.95892	0.87981
yolo11_x	68	0.39157	0.22419	0.80393	0.3784	0.30813	0.75321	0.90298	0.92765	0.95258	0.87168
yolo11_x	69	0.39191	0.21889	0.80498	0.37375	0.28615	0.75196	0.92115	0.93091	0.95653	0.87906
yolo11_x	70	0.38755	0.21394	0.80121	0.37892	0.30337	0.75368	0.90671	0.94105	0.94844	0.8727
yolo11_x	71	0.39158	0.22084	0.80558	0.3716	0.2759	0.75073	0.93311	0.9286	0.96397	0.88505
yolo11_x	72	0.38641	0.21441	0.8004	0.36919	0.28689	0.75074	0.937	0.92651	0.95638	0.87789
yolo11_x	73	0.38804	0.21254	0.80357	0.37195	0.29539	0.75209	0.92099	0.93634	0.95706	0.87942
yolo11_x	74	0.38694	0.21499	0.80457	0.37097	0.28247	0.75233	0.93972	0.9243	0.9579	0.8799
yolo11_x	75	0.38749	0.21702	0.80188	0.37352	0.28007	0.75157	0.91497	0.94846	0.95945	0.8806
yolo11_x	76	0.38651	0.21233	0.80411	0.37371	0.2856	0.75268	0.93271	0.92809	0.96061	0.88143
yolo11_x	77	0.38877	0.21621	0.80384	0.37403	0.27645	0.75216	0.92868	0.93456	0.95878	0.87828
yolo11_x	78	0.38724	0.20918	0.80255	0.37127	0.28192	0.75214	0.93354	0.92923	0.95874	0.8834
yolo11_x	79	0.38452	0.20791	0.80356	0.37456	0.2853	0.75321	0.94062	0.93394	0.95873	0.87879
yolo11_x	80	0.38674	0.20571	0.80285	0.37585	0.29356	0.75417	0.92226	0.9295	0.9557	0.8742
yolo11_x	81	0.38158	0.203	0.80228	0.37108	0.2888	0.75157	0.93378	0.93708	0.95584	0.87976
yolo11_x	82	0.38167	0.207	0.80273	0.37276	0.28265	0.75204	0.92516	0.94083	0.96097	0.88161
yolo11_x	83	0.37724	0.2012	0.8012	0.37129	0.28354	0.75053	0.93815	0.9283	0.96113	0.88201
yolo11_x	84	0.37669	0.20101	0.80101	0.36905	0.28953	0.75146	0.90436	0.93624	0.95426	0.88044
yolo11_x	85	0.37661	0.19835	0.80091	0.36906	0.27513	0.75146	0.92817	0.93524	0.96279	0.88816
yolo11_x	86	0.3777	0.19805	0.80249	0.37417	0.28871	0.7542	0.95037	0.92308	0.95709	0.87866
yolo11_x	87	0.37966	0.19622	0.80118	0.368	0.27337	0.75107	0.94007	0.93576	0.95972	0.88375
yolo11_x	88	0.37747	0.19337	0.79907	0.36993	0.28941	0.7508	0.93312	0.93676	0.95267	0.88005
yolo11_x	89	0.37564	0.19627	0.80111	0.36997	0.27437	0.75261	0.92873	0.93387	0.96029	0.8847
yolo11_x	90	0.37489	0.19778	0.80032	0.36935	0.27116	0.75135	0.93541	0.93572	0.96041	0.88545
yolo11_x	91	0.37945	0.20158	0.80184	0.3765	0.30109	0.75369	0.92537	0.93321	0.95447	0.87415
yolo11_x	92	0.37973	0.20801	0.80175	0.36839	0.29729	0.75117	0.91924	0.94519	0.95814	0.88154
yolo11_x	93	0.37854	0.19892	0.80221	0.36931	0.28673	0.75121	0.91998	0.94944	0.96167	0.88393
yolo11_x	94	0.37087	0.19479	0.79873	0.36995	0.28209	0.75251	0.94035	0.92767	0.96279	0.88757
yolo11_x	95	0.36961	0.18938	0.80051	0.37128	0.28691	0.75295	0.93037	0.93732	0.9471	0.87055
yolo11_x	96	0.37085	0.1893	0.79762	0.37269	0.28365	0.75259	0.92339	0.93987	0.95344	0.877
yolo11_x	97	0.37236	0.19086	0.80077	0.37066	0.27664	0.75169	0.93605	0.92609	0.95669	0.87958
yolo11_x	98	0.36938	0.18922	0.80043	0.37168	0.27592	0.75187	0.94024	0.93392	0.95999	0.88437
yolo11_x	99	0.3712	0.19253	0.79785	0.37047	0.27209	0.75183	0.92193	0.95135	0.96248	0.88639
yolo11_x	100	0.36826	0.18815	0.7981	0.36802	0.27866	0.7511	0.94449	0.9245	0.95855	0.88314
yolo11_x	101	0.36853	0.18808	0.79963	0.37083	0.2737	0.75118	0.94676	0.93601	0.95786	0.88287
yolo11_x	102	0.36952	0.18797	0.80088	0.37121	0.29083	0.75194	0.92697	0.93805	0.95447	0.88301
yolo11_x	103	0.36583	0.18579	0.79946	0.36925	0.28647	0.75194	0.93861	0.93124	0.96095	0.88648
yolo11_x	104	0.36381	0.18289	0.79754	0.36991	0.29281	0.75258	0.93963	0.92973	0.96103	0.88589
yolo11_x	105	0.36038	0.18485	0.8002	0.37336	0.28969	0.75213	0.9281	0.93466	0.95738	0.88166
yolo11_x	106	0.36636	0.18565	0.79855	0.37502	0.28746	0.75252	0.93497	0.93855	0.95871	0.88197
yolo11_x	107	0.36648	0.18338	0.79906	0.37091	0.28079	0.75095	0.94089	0.9388	0.95718	0.88131
yolo11_x	108	0.36169	0.18158	0.79658	0.36719	0.28308	0.75038	0.93061	0.94102	0.95517	0.88263
yolo11_x	109	0.35951	0.18093	0.79802	0.3709	0.28888	0.75174	0.93703	0.92426	0.95205	0.878
yolo11_x	110	0.35807	0.1771	0.79675	0.36775	0.27472	0.75071	0.92861	0.9381	0.95515	0.87944
yolo11_x	111	0.35763	0.17663	0.79758	0.37088	0.28146	0.75181	0.92292	0.93622	0.95683	0.88363
yolo11_x	112	0.35709	0.17582	0.79599	0.37011	0.28182	0.75134	0.94319	0.92828	0.96075	0.88847
yolo11_x	113	0.35561	0.17718	0.79631	0.37112	0.29035	0.75098	0.94988	0.92133	0.95328	0.87926
yolo11_x	114	0.3559	0.17924	0.79682	0.36892	0.28415	0.75158	0.93371	0.92847	0.95581	0.88234
yolo11_x	115	0.35354	0.17492	0.79637	0.37006	0.27189	0.7523	0.92991	0.94388	0.95749	0.88065
yolo11_x	116	0.35147	0.17142	0.79584	0.37113	0.28592	0.75221	0.938	0.93724	0.96045	0.88523
yolo11_x	117	0.35053	0.17298	0.79408	0.37283	0.28647	0.75312	0.93518	0.93696	0.95666	0.88268
yolo11_x	118	0.34968	0.1753	0.79839	0.37404	0.28478	0.75279	0.93878	0.92315	0.95168	0.87522
yolo11_x	119	0.34924	0.17161	0.79564	0.37146	0.27152	0.75285	0.94928	0.92615	0.95656	0.88409
yolo11_x	120	0.34594	0.16826	0.79601	0.37133	0.26931	0.75308	0.94536	0.92856	0.95986	0.88707
yolo11_x	121	0.34415	0.1687	0.79584	0.36853	0.26791	0.75117	0.95168	0.92246	0.95698	0.88495
yolo11_x	122	0.34383	0.1676	0.79471	0.36975	0.27998	0.75271	0.9399	0.93283	0.95022	0.87799
yolo11_x	123	0.34357	0.16846	0.79356	0.36763	0.28483	0.75268	0.92297	0.94005	0.95547	0.88403
yolo11_x	124	0.34213	0.167	0.79314	0.36865	0.27502	0.75251	0.93281	0.93889	0.95463	0.87939
yolo11_x	125	0.33937	0.16577	0.79168	0.37545	0.2681	0.75418	0.93075	0.94702	0.95505	0.87848
yolo11_x	126	0.33705	0.1663	0.79322	0.37284	0.2647	0.75237	0.93806	0.94378	0.9586	0.88603
yolo11_x	127	0.33755	0.16577	0.79371	0.36826	0.25958	0.75096	0.93737	0.93934	0.95936	0.88691
yolo11_x	128	0.33678	0.16388	0.79427	0.37053	0.27694	0.75107	0.93435	0.94299	0.95558	0.88372
yolo11_x	129	0.33538	0.16412	0.79382	0.3756	0.27525	0.7529	0.93255	0.93936	0.95731	0.88458
yolo11_x	130	0.33805	0.16526	0.79373	0.37659	0.28496	0.75325	0.93317	0.94264	0.95194	0.87832
yolo11_x	131	0.33145	0.16067	0.7919	0.37277	0.27463	0.75344	0.93697	0.94412	0.95626	0.88144
yolo11_x	132	0.33116	0.15992	0.79216	0.37328	0.26851	0.75345	0.9497	0.93379	0.96114	0.88825
yolo11_x	133	0.33244	0.16125	0.79372	0.37257	0.28602	0.7541	0.93212	0.94644	0.95384	0.88198
yolo11_x	134	0.32835	0.1578	0.79377	0.37659	0.28399	0.7534	0.94831	0.9364	0.95504	0.88052
yolo11_x	135	0.32918	0.1575	0.79123	0.3735	0.27274	0.75316	0.94479	0.94686	0.95656	0.88328
yolo11_x	136	0.32832	0.15674	0.79201	0.37579	0.28053	0.7535	0.94872	0.94343	0.95535	0.88136
yolo11_x	137	0.32877	0.1566	0.79124	0.37353	0.27829	0.75405	0.95142	0.93577	0.95633	0.88251
yolo11_x	138	0.32609	0.15652	0.79202	0.37511	0.2803	0.7539	0.93531	0.94676	0.95486	0.88115
yolo11_x	139	0.32393	0.15386	0.79184	0.37346	0.28117	0.75275	0.94136	0.9426	0.95473	0.88102
yolo11_x	140	0.31971	0.15064	0.78762	0.37383	0.28269	0.75363	0.93249	0.94343	0.95507	0.8836
yolo11_x	141	0.32275	0.15338	0.79154	0.37336	0.28739	0.75291	0.93843	0.93613	0.95613	0.88257
yolo11_x	142	0.32099	0.15173	0.7913	0.37428	0.28165	0.75315	0.93644	0.93951	0.95852	0.88475
yolo26_n	1	0.59603	1.53292	0.00238	0.47594	0.8028	0.00187	0.62137	0.6824	0.69939	0.61018
yolo26_n	2	0.497	0.779	0.00194	0.43971	0.68112	0.00172	0.6988	0.73366	0.7796	0.69237
yolo26_n	3	0.50301	0.67412	0.00198	0.45783	0.573	0.00181	0.71125	0.78859	0.81458	0.71872
yolo26_n	4	0.47819	0.60496	0.00187	0.45829	0.54356	0.00183	0.77323	0.78914	0.85164	0.75272
yolo26_n	5	0.47662	0.56679	0.00187	0.39581	0.46847	0.00153	0.79491	0.82872	0.87647	0.7881
yolo26_n	6	0.45525	0.51743	0.00177	0.41634	0.48186	0.00162	0.78661	0.81589	0.86711	0.77665
yolo26_n	7	0.44631	0.48459	0.00173	0.40843	0.45974	0.00157	0.80952	0.83822	0.88714	0.79546
yolo26_n	8	0.44906	0.47304	0.00175	0.39049	0.44446	0.00151	0.78845	0.83715	0.87604	0.79239
yolo26_n	9	0.44266	0.43538	0.00171	0.40332	0.41724	0.00157	0.83798	0.85617	0.90919	0.82041
yolo26_n	10	0.43425	0.4217	0.00168	0.39467	0.43076	0.00152	0.85083	0.84357	0.90009	0.81344
yolo26_n	11	0.43304	0.41337	0.00168	0.39852	0.44048	0.00154	0.81404	0.84157	0.88544	0.79781
yolo26_n	12	0.43531	0.39372	0.00169	0.40331	0.44634	0.00157	0.82468	0.85322	0.90206	0.81189
yolo26_n	13	0.43416	0.39288	0.00168	0.40097	0.41657	0.00156	0.8384	0.86004	0.90524	0.81667
yolo26_n	14	0.43562	0.3805	0.00169	0.39316	0.36664	0.00151	0.8767	0.84503	0.92481	0.8335
yolo26_n	15	0.43319	0.37694	0.00167	0.39619	0.39934	0.00154	0.86718	0.84268	0.91391	0.82569
yolo26_n	16	0.43844	0.36335	0.00169	0.41868	0.37127	0.00163	0.87962	0.87358	0.92717	0.83119
yolo26_n	17	0.42968	0.36114	0.00166	0.40124	0.35886	0.00155	0.85241	0.87422	0.92103	0.83237
yolo26_n	18	0.43361	0.35987	0.00168	0.39324	0.41262	0.00152	0.8672	0.82153	0.90348	0.81682
yolo26_n	19	0.43674	0.34617	0.00169	0.40375	0.41317	0.00156	0.88867	0.82422	0.92242	0.83116
yolo26_n	20	0.43341	0.32558	0.00168	0.39241	0.34994	0.00151	0.87248	0.88482	0.93264	0.84644
yolo26_n	21	0.43052	0.31799	0.00167	0.39698	0.34705	0.00153	0.891	0.87251	0.94008	0.84669
yolo26_n	22	0.41987	0.30612	0.00162	0.39181	0.34958	0.0015	0.86492	0.89537	0.93589	0.84533
yolo26_n	23	0.4269	0.31164	0.00165	0.3976	0.335	0.00153	0.90563	0.86804	0.93008	0.84176
yolo26_n	24	0.4384	0.31339	0.0017	0.40324	0.32676	0.00156	0.88415	0.8948	0.93706	0.84772
yolo26_n	25	0.42213	0.29414	0.00163	0.38744	0.32486	0.00149	0.88185	0.88596	0.93928	0.8507
yolo26_n	26	0.42064	0.30073	0.00162	0.39888	0.35721	0.00154	0.87894	0.87643	0.93646	0.84346
yolo26_n	27	0.41982	0.29917	0.00162	0.39289	0.32605	0.00152	0.90687	0.8808	0.94231	0.85339
yolo26_n	28	0.42907	0.29133	0.00166	0.38641	0.35048	0.00149	0.88006	0.88592	0.93145	0.8437
yolo26_n	29	0.42036	0.28829	0.00163	0.38444	0.36264	0.00148	0.88581	0.89107	0.93057	0.84589
yolo26_n	30	0.42876	0.27767	0.00166	0.39541	0.32188	0.00152	0.89351	0.87492	0.93827	0.84817
yolo26_n	31	0.41662	0.27825	0.00161	0.38268	0.33788	0.00147	0.88816	0.89327	0.94159	0.85431
yolo26_n	32	0.41827	0.2686	0.00161	0.384	0.35147	0.00148	0.9123	0.87836	0.93082	0.84702
yolo26_n	33	0.41362	0.25553	0.00159	0.39345	0.3062	0.00152	0.91887	0.88512	0.94329	0.85572
yolo26_n	34	0.42045	0.2535	0.00162	0.38838	0.29154	0.00149	0.91104	0.90355	0.95113	0.86585
yolo26_n	35	0.41328	0.25036	0.0016	0.38325	0.29865	0.00148	0.90356	0.90205	0.94672	0.86254
yolo26_n	36	0.41701	0.25398	0.00161	0.38324	0.36115	0.00148	0.8905	0.8991	0.93838	0.85527
yolo26_n	37	0.41215	0.24694	0.00159	0.39473	0.31624	0.00153	0.9017	0.89661	0.9451	0.85807
yolo26_n	38	0.42162	0.25466	0.00163	0.38982	0.29862	0.00151	0.90702	0.88427	0.94225	0.85567
yolo26_n	39	0.41115	0.25655	0.00159	0.39462	0.34475	0.00151	0.8934	0.88207	0.94201	0.85346
yolo26_n	40	0.41079	0.2607	0.00158	0.38388	0.29547	0.00148	0.90682	0.89022	0.94267	0.85836
yolo26_n	41	0.40796	0.25635	0.00157	0.38155	0.32507	0.00147	0.90455	0.8918	0.9458	0.86278
yolo26_n	42	0.41016	0.23574	0.00158	0.39052	0.30107	0.00152	0.88522	0.92587	0.94981	0.86231
yolo26_n	43	0.40873	0.2339	0.00157	0.39251	0.29264	0.00151	0.91123	0.91623	0.95298	0.86326
yolo26_n	44	0.4088	0.22506	0.00157	0.38493	0.34004	0.00148	0.88612	0.91583	0.94617	0.86219
yolo26_n	45	0.41528	0.2221	0.0016	0.38289	0.29907	0.00148	0.92343	0.90004	0.94557	0.86074
yolo26_n	46	0.41247	0.21728	0.0016	0.38354	0.3075	0.00148	0.90426	0.91088	0.94545	0.85792
yolo26_n	47	0.41653	0.2207	0.00161	0.39044	0.28415	0.00152	0.9134	0.91501	0.95589	0.86932
yolo26_n	48	0.40205	0.21623	0.00155	0.38315	0.301	0.00147	0.90902	0.91384	0.95075	0.86489
yolo26_n	49	0.40107	0.2084	0.00154	0.37874	0.29271	0.00146	0.93177	0.91052	0.95199	0.86874
yolo26_n	50	0.40075	0.20883	0.00155	0.37924	0.29525	0.00145	0.90432	0.919	0.95796	0.87256
yolo26_n	51	0.40277	0.20957	0.00155	0.39067	0.34107	0.00152	0.90181	0.90699	0.94872	0.85864
yolo26_n	52	0.39793	0.20384	0.00153	0.38185	0.28964	0.00148	0.93378	0.89757	0.9517	0.86747
yolo26_n	53	0.39791	0.20764	0.00153	0.37729	0.31207	0.00145	0.90294	0.90188	0.93878	0.85498
yolo26_n	54	0.39788	0.20624	0.00153	0.38819	0.33261	0.00151	0.89596	0.9206	0.94783	0.86188
yolo26_n	55	0.39703	0.20063	0.00153	0.38272	0.33808	0.00148	0.90843	0.91862	0.94857	0.86551
yolo26_n	56	0.39726	0.20237	0.00153	0.38656	0.32095	0.0015	0.9175	0.9118	0.94548	0.8612
yolo26_n	57	0.39712	0.20107	0.00153	0.38986	0.30735	0.0015	0.92451	0.91049	0.95285	0.86468
yolo26_n	58	0.39601	0.20645	0.00152	0.3828	0.31013	0.00147	0.91781	0.89521	0.95158	0.86619
yolo26_n	59	0.3951	0.19666	0.00152	0.38313	0.32836	0.00147	0.89099	0.9319	0.94967	0.86569
[truncated: 441 more rows]
